# Supplementary material for: Temporal dynamics of fibrolytic and methanogenic rumen microorganisms during in situ incubation of switchgrass determined by 16S rRNA gene profiling
Source: Front Microbiol. 2014 Jul 22;5:307. doi: 10.3389/fmicb.2014.00307 (PMC4106096; doi:10.3389/fmicb.2014.00307)
Supplement: Supplementary file 1 [file DataSheet1.XLSX]

## Sheet: Supplementary Table 1
Supplementary Table 1. Complete list of all OTUs and OTU count for each sample.
OTU ID	taxonomy	0h	0.5h	1h	2h	4h	6h	16h	24h	48h	72h
denovo5862	k__Archaea; p__Euryarchaeota; c__Methanobacteria; o__Methanobacteriales; f__Methanobacteriaceae	0	0	0	0	1	0	0	0	0	0
denovo1795	k__Archaea; p__Euryarchaeota; c__Methanobacteria; o__Methanobacteriales; f__Methanobacteriaceae; g__; s__	0	0	1	2	2	0	1	0	0	1
denovo3689	k__Archaea; p__Euryarchaeota; c__Methanobacteria; o__Methanobacteriales; f__Methanobacteriaceae; g__Methanobrevibacter	0	1	0	0	0	0	0	0	0	0
denovo1016	k__Archaea; p__Euryarchaeota; c__Methanobacteria; o__Methanobacteriales; f__Methanobacteriaceae; g__Methanobrevibacter; s__	0	0	0	0	0	0	0	1	0	1
denovo1641	k__Archaea; p__Euryarchaeota; c__Methanobacteria; o__Methanobacteriales; f__Methanobacteriaceae; g__Methanobrevibacter; s__	0	0	0	1	0	0	0	0	0	0
denovo3122	k__Archaea; p__Euryarchaeota; c__Methanobacteria; o__Methanobacteriales; f__Methanobacteriaceae; g__Methanobrevibacter; s__	0	0	0	0	0	0	0	0	0	1
denovo4407	k__Archaea; p__Euryarchaeota; c__Methanobacteria; o__Methanobacteriales; f__Methanobacteriaceae; g__Methanobrevibacter; s__	0	0	0	0	0	0	0	0	2	0
denovo4689	k__Archaea; p__Euryarchaeota; c__Methanobacteria; o__Methanobacteriales; f__Methanobacteriaceae; g__Methanobrevibacter; s__	1	29	37	65	73	23	27	19	25	52
denovo5280	k__Archaea; p__Euryarchaeota; c__Methanobacteria; o__Methanobacteriales; f__Methanobacteriaceae; g__Methanobrevibacter; s__	0	0	1	0	0	0	0	0	0	0
denovo5869	k__Archaea; p__Euryarchaeota; c__Methanobacteria; o__Methanobacteriales; f__Methanobacteriaceae; g__Methanobrevibacter; s__	1	11	19	38	29	15	26	29	45	71
denovo7160	k__Archaea; p__Euryarchaeota; c__Methanobacteria; o__Methanobacteriales; f__Methanobacteriaceae; g__Methanobrevibacter; s__	0	1	0	0	0	0	1	0	0	2
denovo2346	k__Archaea; p__Euryarchaeota; c__Methanobacteria; o__Methanobacteriales; f__Methanobacteriaceae; g__Methanosphaera; s__	0	2	4	3	2	2	0	1	0	3
denovo5545	k__Archaea; p__Euryarchaeota; c__Methanomicrobia; o__Methanomicrobiales; f__Methanomicrobiaceae; g__Methanoplanus; s__	0	0	0	0	0	0	0	0	1	1
denovo4618	k__Archaea; p__Euryarchaeota; c__Methanomicrobia; o__Methanosarcinales; f__Methanosarcinaceae; g__Methanimicrococcus; s__	0	0	0	0	2	2	1	0	0	1
denovo1169	k__Archaea; p__Euryarchaeota; c__Thermoplasmata; o__E2; f__WCHD3-02; g__; s__	0	1	1	3	3	0	0	0	0	0
denovo5355	k__Archaea; p__Euryarchaeota; c__Thermoplasmata; o__E2; f__WCHD3-02; g__; s__	0	1	4	4	1	5	2	1	0	5
denovo6302	k__Archaea; p__Euryarchaeota; c__Thermoplasmata; o__E2; f__WCHD3-02; g__; s__	0	0	1	1	0	3	1	4	2	2
denovo0	k__Bacteria	0	0	0	2	1	0	0	0	0	0
denovo1005	k__Bacteria	0	0	1	0	0	0	0	0	0	0
denovo1008	k__Bacteria	0	0	0	0	0	2	0	0	0	0
denovo1024	k__Bacteria	0	0	0	0	0	0	0	0	2	0
denovo1025	k__Bacteria	0	0	0	0	0	0	0	1	0	0
denovo1029	k__Bacteria	0	1	0	0	0	0	0	0	0	0
denovo1039	k__Bacteria	0	0	0	0	0	0	0	0	0	1
denovo106	k__Bacteria	0	0	0	0	0	1	0	0	0	0
denovo1064	k__Bacteria	0	0	0	0	0	0	0	1	0	0
denovo107	k__Bacteria	0	0	0	0	0	0	1	0	0	0
denovo1079	k__Bacteria	0	0	0	0	0	0	0	1	0	0
denovo1084	k__Bacteria	0	0	0	0	0	0	0	1	0	0
denovo1087	k__Bacteria	0	0	2	0	0	0	0	0	0	0
denovo1088	k__Bacteria	0	0	0	2	0	0	0	0	0	0
denovo1089	k__Bacteria	0	1	1	0	3	1	0	0	1	0
denovo109	k__Bacteria	0	0	0	0	0	1	0	0	0	0
denovo1098	k__Bacteria	0	0	0	1	0	0	0	0	0	0
denovo1103	k__Bacteria	0	0	0	1	0	0	0	0	1	0
denovo1104	k__Bacteria	0	0	0	0	2	0	0	0	0	0
denovo1105	k__Bacteria	0	0	0	0	1	0	0	0	0	0
denovo1110	k__Bacteria	0	0	0	0	0	1	0	0	0	0
denovo1117	k__Bacteria	0	0	0	0	0	0	0	0	1	0
denovo1135	k__Bacteria	0	0	0	0	0	0	1	0	1	0
denovo114	k__Bacteria	0	0	0	1	0	0	0	0	0	0
denovo1147	k__Bacteria	0	0	0	0	0	0	0	0	1	0
denovo1148	k__Bacteria	0	0	0	1	0	2	0	1	0	0
denovo1155	k__Bacteria	0	0	0	0	0	0	0	0	1	0
denovo1158	k__Bacteria	0	0	0	0	0	0	0	0	1	0
denovo1160	k__Bacteria	1	2	1	3	2	2	2	1	6	2
denovo1164	k__Bacteria	0	0	0	0	0	1	0	0	0	0
denovo1172	k__Bacteria	0	0	0	0	0	0	0	1	0	0
denovo1174	k__Bacteria	0	0	0	0	0	0	0	1	1	0
denovo1175	k__Bacteria	0	0	0	0	1	0	0	0	0	0
denovo1182	k__Bacteria	0	0	0	0	0	0	0	2	0	0
denovo1192	k__Bacteria	0	0	0	0	0	0	0	1	0	0
denovo1194	k__Bacteria	0	0	0	0	0	0	0	1	0	0
denovo1195	k__Bacteria	0	0	0	0	0	1	0	0	0	0
denovo12	k__Bacteria	0	0	0	0	0	2	0	0	0	0
denovo1200	k__Bacteria	0	1	0	1	1	0	0	0	0	0
denovo1205	k__Bacteria	0	0	0	0	0	0	0	0	1	0
denovo1208	k__Bacteria	0	1	0	0	0	0	0	0	0	0
denovo1214	k__Bacteria	0	0	0	0	0	0	0	0	1	2
denovo1221	k__Bacteria	0	0	0	0	0	0	0	2	0	0
denovo1234	k__Bacteria	0	0	0	0	0	0	0	0	2	0
denovo1235	k__Bacteria	0	0	0	0	0	0	0	0	1	0
denovo1240	k__Bacteria	0	0	0	0	0	0	0	2	0	0
denovo1254	k__Bacteria	0	0	0	0	1	0	0	0	0	0
denovo1262	k__Bacteria	0	0	0	0	0	0	0	1	0	0
denovo1274	k__Bacteria	0	0	0	0	0	0	1	0	0	0
denovo1277	k__Bacteria	0	0	0	0	0	0	0	0	1	0
denovo1281	k__Bacteria	0	0	0	1	0	0	0	0	0	0
denovo1285	k__Bacteria	0	0	0	0	0	0	0	1	0	0
denovo1286	k__Bacteria	0	0	0	0	0	0	1	0	0	0
denovo1289	k__Bacteria	0	0	0	0	0	0	0	0	1	0
denovo1292	k__Bacteria	0	1	0	0	0	0	0	0	0	0
denovo130	k__Bacteria	0	0	0	0	0	1	0	0	0	0
denovo1302	k__Bacteria	0	0	0	0	0	0	0	0	1	0
denovo1303	k__Bacteria	0	0	0	0	0	1	0	0	0	0
denovo1312	k__Bacteria	0	0	0	0	0	0	0	2	0	0
denovo1314	k__Bacteria	0	0	0	1	0	0	0	0	0	0
denovo1315	k__Bacteria	0	0	0	0	0	0	0	0	1	0
denovo1316	k__Bacteria	0	0	0	0	0	0	2	1	2	0
denovo1320	k__Bacteria	0	0	0	1	0	0	0	0	0	0
denovo1325	k__Bacteria	0	0	0	0	0	0	0	2	0	0
denovo1339	k__Bacteria	0	0	0	0	0	0	0	1	1	0
denovo1350	k__Bacteria	0	0	0	0	0	0	0	2	0	0
denovo136	k__Bacteria	0	0	0	1	0	2	0	0	1	5
denovo1366	k__Bacteria	0	0	0	0	0	0	0	1	0	0
denovo1370	k__Bacteria	0	0	0	0	1	0	0	0	0	0
denovo1377	k__Bacteria	0	0	0	0	1	0	0	1	0	0
denovo138	k__Bacteria	0	1	0	0	0	0	0	0	0	0
denovo1388	k__Bacteria	0	0	0	0	0	0	0	1	0	0
denovo1401	k__Bacteria	0	0	0	0	0	1	0	0	0	0
denovo1404	k__Bacteria	0	0	0	0	0	0	0	1	0	0
denovo1412	k__Bacteria	0	0	0	0	0	0	0	0	1	0
denovo1422	k__Bacteria	0	0	0	0	1	0	0	0	0	0
denovo1424	k__Bacteria	0	0	0	0	1	0	0	0	0	0
denovo1426	k__Bacteria	0	0	0	0	0	0	0	0	1	0
denovo143	k__Bacteria	0	0	0	0	0	0	0	1	0	0
denovo1434	k__Bacteria	0	0	0	0	0	0	0	1	0	0
denovo1436	k__Bacteria	0	0	0	1	1	0	0	0	0	0
denovo1437	k__Bacteria	0	0	0	0	0	0	4	0	0	0
denovo1452	k__Bacteria	0	0	0	0	2	1	0	0	0	0
denovo1455	k__Bacteria	0	0	0	0	0	1	0	0	0	0
denovo1456	k__Bacteria	0	1	0	0	0	0	0	0	0	0
denovo1466	k__Bacteria	0	0	0	0	1	0	0	0	0	0
denovo1468	k__Bacteria	0	0	0	0	2	0	0	0	0	0
denovo1477	k__Bacteria	0	0	0	0	0	0	0	1	1	0
denovo1479	k__Bacteria	0	0	0	1	0	0	0	0	0	0
denovo1487	k__Bacteria	0	0	0	0	0	2	0	0	0	0
denovo1489	k__Bacteria	0	0	0	0	0	0	0	1	0	0
denovo1500	k__Bacteria	0	0	0	0	1	0	0	0	0	0
denovo1501	k__Bacteria	0	0	0	0	1	0	0	0	0	1
denovo1503	k__Bacteria	0	0	0	0	0	0	0	0	0	1
denovo1506	k__Bacteria	0	0	0	0	1	0	0	0	0	0
denovo1521	k__Bacteria	0	0	0	0	0	0	0	1	1	0
denovo1527	k__Bacteria	0	0	0	0	0	0	1	0	0	0
denovo1537	k__Bacteria	0	1	0	0	0	0	0	0	0	0
denovo155	k__Bacteria	0	0	0	0	0	0	0	0	0	1
denovo1570	k__Bacteria	0	0	0	1	0	0	0	0	1	0
denovo1592	k__Bacteria	0	0	0	1	0	0	0	0	0	0
denovo1609	k__Bacteria	0	0	0	0	0	0	0	1	0	0
denovo161	k__Bacteria	0	0	0	1	0	1	0	0	0	0
denovo1617	k__Bacteria	0	0	0	0	0	0	0	0	1	0
denovo1625	k__Bacteria	0	0	0	0	0	0	0	0	1	0
denovo1626	k__Bacteria	0	0	0	0	0	0	3	2	0	0
denovo1635	k__Bacteria	0	0	0	0	0	1	0	0	0	0
denovo1638	k__Bacteria	0	0	1	0	0	0	0	0	0	0
denovo1639	k__Bacteria	0	0	0	1	0	0	0	0	0	0
denovo1647	k__Bacteria	0	0	0	0	0	0	0	1	0	0
denovo165	k__Bacteria	0	0	0	0	0	0	0	1	0	0
denovo1650	k__Bacteria	0	0	0	0	0	0	0	0	1	0
denovo1651	k__Bacteria	0	0	0	0	0	0	1	0	0	0
denovo1657	k__Bacteria	0	0	0	0	0	0	0	0	1	0
denovo1661	k__Bacteria	0	0	0	0	0	1	0	0	0	0
denovo1669	k__Bacteria	0	0	0	0	0	1	0	0	0	0
denovo1672	k__Bacteria	0	0	0	0	0	0	0	0	1	0
denovo1674	k__Bacteria	0	0	0	0	0	0	0	0	1	0
denovo1676	k__Bacteria	0	0	0	0	0	1	0	0	0	0
denovo168	k__Bacteria	0	0	0	0	0	0	0	1	0	0
denovo1693	k__Bacteria	0	1	0	0	0	0	0	0	0	0
denovo1700	k__Bacteria	0	0	0	0	0	0	0	1	0	0
denovo1704	k__Bacteria	0	0	0	0	0	0	1	0	0	0
denovo1706	k__Bacteria	0	0	0	1	0	0	0	0	0	0
denovo1724	k__Bacteria	0	0	0	0	0	0	0	1	0	0
denovo173	k__Bacteria	0	0	0	0	0	0	0	0	0	1
denovo1730	k__Bacteria	0	1	0	0	0	0	0	0	0	0
denovo1732	k__Bacteria	0	0	0	0	0	0	0	1	0	0
denovo1735	k__Bacteria	0	0	0	0	0	0	0	1	0	0
denovo1738	k__Bacteria	0	0	0	0	0	0	0	1	0	0
denovo1744	k__Bacteria	0	1	0	0	0	0	0	0	0	0
denovo1747	k__Bacteria	0	0	0	1	0	0	0	0	0	0
denovo1755	k__Bacteria	0	0	0	1	0	0	0	0	0	0
denovo1768	k__Bacteria	0	0	0	0	0	0	0	0	1	0
denovo1775	k__Bacteria	0	0	0	0	0	0	0	1	0	0
denovo1776	k__Bacteria	0	4	0	4	9	1	2	1	1	1
denovo1777	k__Bacteria	0	0	0	0	0	0	2	0	0	0
denovo1778	k__Bacteria	0	0	0	1	0	0	0	0	0	0
denovo178	k__Bacteria	0	0	0	0	0	0	0	0	0	1
denovo1780	k__Bacteria	0	0	0	0	0	0	0	0	1	0
denovo1790	k__Bacteria	0	0	0	0	0	0	0	0	2	0
denovo1819	k__Bacteria	0	0	0	0	0	0	1	0	0	0
denovo1820	k__Bacteria	0	0	1	0	0	0	0	0	0	0
denovo1829	k__Bacteria	0	0	0	0	0	0	0	1	0	0
denovo1830	k__Bacteria	0	2	0	0	3	0	0	1	0	1
denovo1831	k__Bacteria	0	0	0	0	0	0	1	0	0	0
denovo1839	k__Bacteria	0	0	0	0	0	0	0	1	0	0
denovo1841	k__Bacteria	0	0	0	0	0	0	1	0	0	0
denovo1842	k__Bacteria	0	0	0	0	0	0	0	0	1	0
denovo1847	k__Bacteria	0	0	0	1	0	0	0	0	1	1
denovo1849	k__Bacteria	0	1	0	1	1	0	1	0	2	3
denovo1864	k__Bacteria	0	1	0	0	0	0	0	0	0	0
denovo1865	k__Bacteria	0	0	0	0	0	0	0	2	0	0
denovo1873	k__Bacteria	0	0	0	0	0	0	4	0	0	0
denovo1875	k__Bacteria	0	0	0	0	0	0	1	0	0	0
denovo1876	k__Bacteria	0	0	0	0	0	0	0	1	0	0
denovo1878	k__Bacteria	0	0	0	0	0	0	0	1	0	0
denovo1887	k__Bacteria	0	0	0	0	0	0	0	0	1	0
denovo1889	k__Bacteria	0	0	0	0	0	0	0	0	1	0
denovo1907	k__Bacteria	0	0	0	0	0	0	2	0	0	0
denovo191	k__Bacteria	0	0	0	0	0	0	0	0	0	1
denovo1919	k__Bacteria	0	0	0	2	0	0	0	0	0	0
denovo1924	k__Bacteria	0	0	0	0	0	0	1	0	0	0
denovo1929	k__Bacteria	0	1	0	0	0	0	0	0	0	0
denovo1934	k__Bacteria	0	0	0	0	0	0	2	0	0	0
denovo1935	k__Bacteria	0	0	0	0	1	0	0	0	0	0
denovo1937	k__Bacteria	0	0	0	0	1	0	0	0	0	0
denovo1944	k__Bacteria	0	0	0	0	0	0	0	0	1	0
denovo1945	k__Bacteria	0	0	0	0	0	0	1	0	0	0
denovo1948	k__Bacteria	0	0	0	0	0	0	0	2	0	0
denovo1966	k__Bacteria	0	1	0	0	0	0	0	1	0	0
denovo1967	k__Bacteria	0	0	0	0	0	0	4	0	1	0
denovo197	k__Bacteria	0	0	0	0	0	0	0	0	0	1
denovo1988	k__Bacteria	0	0	0	0	0	0	0	0	0	1
denovo1998	k__Bacteria	0	0	0	0	0	0	0	0	1	0
denovo2030	k__Bacteria	0	0	0	0	0	0	0	0	1	0
denovo204	k__Bacteria	0	0	1	0	0	0	0	0	0	0
denovo2049	k__Bacteria	0	0	2	3	0	0	0	0	0	0
denovo2052	k__Bacteria	0	0	0	0	0	0	0	1	1	0
denovo2063	k__Bacteria	0	0	0	0	0	1	0	0	0	0
denovo207	k__Bacteria	0	0	1	0	0	0	0	0	0	0
denovo2073	k__Bacteria	0	0	0	0	0	0	1	0	0	0
denovo208	k__Bacteria	0	0	0	0	0	0	0	0	1	0
denovo2080	k__Bacteria	0	0	0	0	0	0	0	0	2	0
denovo2083	k__Bacteria	0	0	0	0	0	0	0	1	1	0
denovo2084	k__Bacteria	0	0	0	0	0	0	0	1	0	0
denovo2090	k__Bacteria	0	1	0	0	0	0	0	0	0	0
denovo2098	k__Bacteria	0	0	0	1	7	0	0	0	0	0
denovo2099	k__Bacteria	0	0	0	2	0	0	0	0	1	0
denovo2105	k__Bacteria	0	0	0	0	1	0	0	0	0	0
denovo212	k__Bacteria	0	0	2	0	0	0	0	0	0	0
denovo2123	k__Bacteria	0	0	0	1	0	0	0	0	0	0
denovo2138	k__Bacteria	0	0	0	0	1	0	0	0	0	0
denovo2174	k__Bacteria	0	0	1	0	0	1	0	0	0	0
denovo2176	k__Bacteria	0	0	0	0	0	1	0	0	0	0
denovo2179	k__Bacteria	0	0	0	0	0	0	1	0	0	0
denovo218	k__Bacteria	0	0	0	0	0	0	0	1	0	0
denovo2190	k__Bacteria	0	1	0	0	0	0	0	0	0	0
denovo2203	k__Bacteria	0	0	0	0	0	0	0	1	0	0
denovo2209	k__Bacteria	0	0	0	0	1	0	0	0	0	0
denovo2213	k__Bacteria	0	0	0	0	0	0	0	0	1	0
denovo2226	k__Bacteria	0	0	0	1	0	0	1	0	0	0
denovo2231	k__Bacteria	0	0	0	0	0	0	1	0	0	0
denovo2233	k__Bacteria	0	0	0	0	0	0	0	1	0	0
denovo2241	k__Bacteria	0	0	0	0	0	0	0	1	0	0
denovo2246	k__Bacteria	0	0	0	0	1	0	0	0	0	0
denovo2247	k__Bacteria	0	1	0	0	0	0	0	0	0	0
denovo2248	k__Bacteria	0	0	0	0	0	0	0	0	1	0
denovo2252	k__Bacteria	0	1	0	2	0	2	7	7	6	1
denovo2260	k__Bacteria	0	0	0	1	0	0	0	0	0	0
denovo2265	k__Bacteria	0	0	0	0	0	0	0	1	0	0
denovo2266	k__Bacteria	0	0	0	0	0	0	0	1	0	0
denovo2271	k__Bacteria	0	7	1	0	0	0	0	0	0	1
denovo2272	k__Bacteria	0	0	0	0	0	0	1	0	0	0
denovo2276	k__Bacteria	0	0	0	0	0	0	0	1	0	0
denovo2290	k__Bacteria	0	2	6	2	5	5	5	8	5	4
denovo2296	k__Bacteria	0	0	1	1	1	0	0	0	6	5
denovo2298	k__Bacteria	0	0	0	0	0	0	0	0	0	1
denovo2307	k__Bacteria	0	0	0	0	0	0	1	0	0	0
denovo2308	k__Bacteria	0	0	0	0	0	0	0	0	1	0
denovo231	k__Bacteria	0	0	0	0	0	0	1	1	2	0
denovo2312	k__Bacteria	0	1	0	0	0	0	0	0	0	0
denovo2319	k__Bacteria	0	0	0	0	0	0	0	1	0	0
denovo232	k__Bacteria	0	0	0	1	0	0	0	0	0	0
denovo2322	k__Bacteria	0	0	0	0	0	0	2	0	0	0
denovo2349	k__Bacteria	0	0	0	0	0	0	0	1	0	0
denovo2350	k__Bacteria	0	0	0	0	0	0	0	1	0	0
denovo2353	k__Bacteria	0	0	0	0	0	0	1	0	0	0
denovo2360	k__Bacteria	0	0	1	0	0	0	0	0	0	0
denovo2369	k__Bacteria	0	0	0	0	0	0	0	0	1	0
denovo2371	k__Bacteria	0	0	0	0	0	1	0	0	0	0
denovo2375	k__Bacteria	0	0	0	0	1	0	0	0	0	0
denovo2380	k__Bacteria	0	0	0	0	0	0	0	0	1	0
denovo2391	k__Bacteria	0	0	1	1	0	0	0	0	1	1
denovo2397	k__Bacteria	0	0	0	0	0	0	0	0	0	1
denovo2406	k__Bacteria	0	1	0	0	0	0	0	0	0	0
denovo2408	k__Bacteria	0	1	0	0	0	0	0	0	0	0
denovo2420	k__Bacteria	0	0	0	0	0	0	0	0	0	1
denovo2425	k__Bacteria	0	0	0	0	0	1	0	0	0	0
denovo2429	k__Bacteria	0	0	0	0	0	0	0	0	2	0
denovo2431	k__Bacteria	0	0	0	0	0	0	0	2	0	0
denovo2440	k__Bacteria	0	0	0	2	1	0	2	4	0	0
denovo2442	k__Bacteria	0	0	0	0	0	0	0	0	0	1
denovo2444	k__Bacteria	0	0	1	0	0	0	0	1	0	0
denovo2447	k__Bacteria	0	1	0	0	0	0	0	0	0	0
denovo2449	k__Bacteria	0	2	0	0	0	0	0	0	0	0
denovo2451	k__Bacteria	0	0	2	0	0	0	0	0	0	0
denovo2452	k__Bacteria	0	0	0	0	0	0	0	0	1	0
denovo2453	k__Bacteria	0	0	0	0	0	0	0	0	1	0
denovo2454	k__Bacteria	0	0	0	1	0	0	0	0	1	0
denovo2455	k__Bacteria	0	0	0	0	0	0	0	1	0	0
denovo2456	k__Bacteria	0	0	1	0	0	0	0	0	0	0
denovo2463	k__Bacteria	0	0	0	0	0	2	0	0	0	0
denovo2467	k__Bacteria	0	0	0	0	1	0	0	0	0	0
denovo2469	k__Bacteria	0	2	1	16	5	7	2	19	27	34
denovo2474	k__Bacteria	0	0	0	0	0	0	0	1	0	0
denovo2486	k__Bacteria	0	0	1	0	0	0	0	0	0	0
denovo2505	k__Bacteria	0	0	0	0	2	0	0	0	0	0
denovo2513	k__Bacteria	0	0	0	0	0	0	0	1	0	0
denovo2517	k__Bacteria	0	0	0	0	0	0	0	1	0	0
denovo2521	k__Bacteria	0	0	1	0	0	0	0	0	0	0
denovo2524	k__Bacteria	0	0	0	0	0	0	1	0	1	0
denovo2525	k__Bacteria	0	0	0	0	0	0	0	0	1	0
denovo2533	k__Bacteria	0	0	0	0	0	0	1	0	0	0
denovo2534	k__Bacteria	0	0	0	0	0	0	1	0	0	0
denovo2535	k__Bacteria	0	0	0	0	0	1	0	0	0	0
denovo2541	k__Bacteria	0	0	0	1	0	0	0	0	0	0
denovo2550	k__Bacteria	0	0	0	0	0	1	0	0	0	0
denovo2570	k__Bacteria	0	0	0	0	0	1	0	0	0	0
denovo2576	k__Bacteria	0	0	0	0	0	1	0	0	0	0
denovo2577	k__Bacteria	0	0	1	0	0	0	0	0	0	0
denovo2587	k__Bacteria	0	0	0	0	1	0	0	0	0	0
denovo2589	k__Bacteria	0	0	0	0	1	0	0	0	0	0
denovo2590	k__Bacteria	0	1	0	0	0	0	0	0	0	0
denovo2597	k__Bacteria	0	0	0	0	0	1	0	0	0	0
denovo2601	k__Bacteria	0	0	0	0	0	0	0	0	1	0
denovo2604	k__Bacteria	0	0	0	0	0	0	0	1	0	0
denovo2613	k__Bacteria	0	0	0	0	1	0	0	0	0	0
denovo2625	k__Bacteria	0	1	0	0	0	0	0	0	0	0
denovo2626	k__Bacteria	0	0	0	1	0	0	0	0	0	0
denovo2628	k__Bacteria	0	0	0	0	0	0	0	3	0	0
denovo2629	k__Bacteria	0	0	0	0	0	0	0	1	0	0
denovo2630	k__Bacteria	1	0	0	0	0	0	0	0	0	0
denovo2631	k__Bacteria	0	0	0	0	0	0	0	1	0	0
denovo2636	k__Bacteria	0	0	0	0	0	1	0	0	0	0
denovo264	k__Bacteria	0	0	0	0	0	0	0	1	0	0
denovo2641	k__Bacteria	0	1	0	1	2	0	1	0	2	1
denovo2650	k__Bacteria	0	0	0	0	0	0	0	0	1	0
denovo2652	k__Bacteria	1	0	0	0	0	0	0	0	0	0
denovo2666	k__Bacteria	0	0	0	0	0	0	0	0	1	0
denovo2676	k__Bacteria	0	0	0	0	0	0	0	0	1	0
denovo2680	k__Bacteria	0	0	0	1	0	0	0	0	0	0
denovo2683	k__Bacteria	0	0	0	0	0	0	0	0	1	0
denovo2686	k__Bacteria	0	1	0	0	0	0	0	0	0	0
denovo2687	k__Bacteria	0	0	0	0	0	1	0	0	0	0
denovo2688	k__Bacteria	0	0	0	0	0	1	0	0	0	0
denovo269	k__Bacteria	0	0	0	0	0	0	0	0	4	0
denovo2701	k__Bacteria	0	0	0	0	0	0	0	0	0	1
denovo2705	k__Bacteria	0	0	0	0	0	1	0	1	0	0
denovo2708	k__Bacteria	0	0	0	0	0	0	0	0	0	1
denovo2709	k__Bacteria	0	0	0	0	0	0	1	0	0	0
denovo2710	k__Bacteria	0	0	0	1	0	0	0	0	0	0
denovo2711	k__Bacteria	0	0	0	0	0	1	0	0	0	0
denovo2716	k__Bacteria	0	0	0	0	0	1	0	2	1	0
denovo272	k__Bacteria	0	0	0	0	0	0	0	1	0	0
denovo2725	k__Bacteria	0	0	0	0	0	0	0	1	0	0
denovo2731	k__Bacteria	0	0	0	1	0	0	0	0	1	0
denovo2743	k__Bacteria	0	0	1	0	0	0	0	0	0	0
denovo2747	k__Bacteria	0	0	0	0	0	0	1	1	2	2
denovo2750	k__Bacteria	0	0	0	0	0	0	3	3	0	0
denovo2751	k__Bacteria	0	0	1	0	0	0	0	0	0	0
denovo2766	k__Bacteria	0	0	0	0	0	0	0	0	1	0
denovo2768	k__Bacteria	0	0	0	0	0	0	0	1	0	0
denovo2777	k__Bacteria	0	0	0	0	0	1	0	0	0	0
denovo278	k__Bacteria	0	0	0	1	0	0	0	0	0	0
denovo279	k__Bacteria	0	0	0	0	0	0	0	0	0	2
denovo2792	k__Bacteria	0	0	0	0	0	0	0	0	0	1
denovo2795	k__Bacteria	3	2	0	2	0	0	0	0	0	1
denovo2798	k__Bacteria	0	0	0	0	0	0	0	0	0	1
denovo280	k__Bacteria	0	0	0	0	0	0	1	0	0	0
denovo2807	k__Bacteria	0	0	0	0	0	0	1	0	0	0
denovo2810	k__Bacteria	0	1	0	0	0	0	0	0	0	0
denovo2814	k__Bacteria	0	0	0	0	0	0	1	0	0	0
denovo2819	k__Bacteria	0	0	0	0	0	0	0	2	0	0
denovo2825	k__Bacteria	0	0	0	0	0	0	0	1	0	0
denovo2829	k__Bacteria	0	0	0	0	0	0	0	0	1	0
denovo2833	k__Bacteria	0	0	0	0	0	0	0	1	1	0
denovo2834	k__Bacteria	0	0	0	0	0	0	3	0	0	0
denovo2842	k__Bacteria	0	0	0	1	0	0	0	0	0	0
denovo285	k__Bacteria	0	0	0	0	0	1	0	0	0	0
denovo2855	k__Bacteria	0	0	0	0	0	0	0	1	0	0
denovo2862	k__Bacteria	0	0	0	0	0	0	0	1	0	0
denovo2863	k__Bacteria	0	1	0	0	0	0	0	0	0	0
denovo2865	k__Bacteria	0	0	0	0	0	2	0	0	0	0
denovo2874	k__Bacteria	0	0	0	0	0	0	0	0	0	1
denovo2881	k__Bacteria	0	0	0	0	0	0	0	2	6	1
denovo2891	k__Bacteria	0	0	1	6	0	0	4	1	5	0
denovo2902	k__Bacteria	0	0	0	0	0	0	0	1	0	0
denovo291	k__Bacteria	0	0	0	0	0	0	0	1	0	0
denovo2915	k__Bacteria	0	3	2	0	3	3	0	0	4	1
denovo2928	k__Bacteria	0	0	0	0	0	0	0	0	1	0
denovo293	k__Bacteria	0	0	0	0	0	0	0	0	1	0
denovo2931	k__Bacteria	0	0	0	0	0	1	1	0	0	0
denovo2942	k__Bacteria	0	0	0	0	0	0	0	1	0	0
denovo2951	k__Bacteria	0	0	0	0	0	1	0	0	0	0
denovo2952	k__Bacteria	0	0	0	0	0	1	0	0	0	0
denovo2955	k__Bacteria	0	0	0	0	0	0	0	1	0	0
denovo2957	k__Bacteria	0	1	0	0	0	0	0	0	0	0
denovo2962	k__Bacteria	0	0	0	0	0	0	0	1	0	0
denovo2970	k__Bacteria	0	0	0	0	0	0	1	1	0	0
denovo2980	k__Bacteria	1	0	0	0	0	0	0	0	0	0
denovo2983	k__Bacteria	0	0	1	0	0	0	0	0	0	0
denovo2984	k__Bacteria	0	0	0	0	0	1	0	0	0	0
denovo2989	k__Bacteria	0	0	0	0	0	0	1	0	0	0
denovo299	k__Bacteria	0	0	0	0	0	0	0	1	0	0
denovo3008	k__Bacteria	0	0	0	1	0	0	0	0	0	0
denovo301	k__Bacteria	0	1	0	0	0	0	0	0	0	0
denovo3012	k__Bacteria	0	0	1	0	0	0	0	0	0	0
denovo3021	k__Bacteria	0	0	0	0	0	0	0	1	0	0
denovo3024	k__Bacteria	0	1	0	0	0	0	0	0	0	0
denovo3033	k__Bacteria	0	0	0	2	1	0	0	0	0	0
denovo3038	k__Bacteria	0	0	0	1	0	0	0	0	1	0
denovo3039	k__Bacteria	0	1	0	0	0	0	0	0	0	0
denovo3043	k__Bacteria	0	0	0	0	0	0	1	0	0	0
denovo3045	k__Bacteria	0	0	0	0	0	0	0	0	1	0
denovo3051	k__Bacteria	0	13	9	9	15	9	38	26	6	14
denovo3053	k__Bacteria	0	0	0	0	0	0	0	1	0	0
denovo306	k__Bacteria	0	0	0	0	1	0	0	2	3	0
denovo3067	k__Bacteria	1	0	0	0	0	0	0	0	0	0
denovo3068	k__Bacteria	0	0	0	0	0	0	0	0	1	0
denovo3071	k__Bacteria	0	0	0	0	0	0	1	0	0	0
denovo3072	k__Bacteria	0	0	0	0	0	0	0	0	1	0
denovo3076	k__Bacteria	0	0	0	0	0	0	1	0	0	0
denovo3081	k__Bacteria	0	0	0	0	0	0	0	1	0	0
denovo3082	k__Bacteria	0	0	0	0	0	0	0	1	0	0
denovo3083	k__Bacteria	0	0	0	2	0	0	0	0	0	0
denovo3092	k__Bacteria	0	0	0	0	0	0	0	1	0	0
denovo3107	k__Bacteria	0	0	0	0	0	0	1	0	0	0
denovo3110	k__Bacteria	0	0	0	0	1	0	0	0	0	0
denovo3116	k__Bacteria	0	0	0	0	0	0	1	1	0	0
denovo3117	k__Bacteria	0	0	0	0	0	0	0	0	0	1
denovo3121	k__Bacteria	0	3	4	0	1	0	1	0	1	1
denovo3141	k__Bacteria	0	0	0	1	0	0	0	0	0	0
denovo3145	k__Bacteria	0	0	0	0	0	0	1	1	0	0
denovo3147	k__Bacteria	0	0	0	0	0	0	0	1	0	0
denovo3159	k__Bacteria	0	1	0	2	1	1	0	2	4	0
denovo3163	k__Bacteria	0	1	0	0	0	0	0	0	0	0
denovo3177	k__Bacteria	0	0	0	0	0	0	0	0	1	0
denovo3182	k__Bacteria	1	0	0	0	0	0	0	0	0	0
denovo3187	k__Bacteria	0	1	0	0	0	0	0	0	0	0
denovo319	k__Bacteria	0	0	0	0	1	0	0	1	1	0
denovo3193	k__Bacteria	0	0	0	0	0	1	0	0	0	0
denovo3198	k__Bacteria	0	0	0	0	0	0	1	0	0	0
denovo3199	k__Bacteria	0	0	0	0	0	0	1	0	0	0
denovo3203	k__Bacteria	0	0	1	3	2	0	3	1	7	3
denovo3206	k__Bacteria	0	0	1	0	0	0	0	0	0	0
denovo3207	k__Bacteria	0	1	0	0	0	0	0	0	0	0
denovo3208	k__Bacteria	0	1	0	0	0	0	0	0	0	0
denovo3209	k__Bacteria	0	1	0	0	0	0	0	0	0	0
denovo3211	k__Bacteria	0	0	0	0	0	0	0	0	1	0
denovo3219	k__Bacteria	0	1	0	0	0	0	0	0	0	0
denovo3221	k__Bacteria	0	0	0	1	0	0	1	0	0	0
denovo3227	k__Bacteria	1	0	1	0	0	0	5	1	2	0
denovo3234	k__Bacteria	0	0	0	0	0	0	0	0	2	0
denovo3237	k__Bacteria	0	0	0	0	0	0	0	0	1	0
denovo3246	k__Bacteria	0	1	0	0	0	0	0	0	0	0
denovo3257	k__Bacteria	0	0	0	0	1	0	0	0	0	0
denovo3270	k__Bacteria	0	0	0	0	0	0	0	1	0	0
denovo3274	k__Bacteria	0	0	0	0	0	0	1	0	0	0
denovo328	k__Bacteria	0	0	0	0	0	0	0	0	1	0
denovo3280	k__Bacteria	0	0	0	0	0	0	1	0	0	0
denovo3282	k__Bacteria	0	0	0	0	1	0	0	0	0	0
denovo3286	k__Bacteria	0	0	0	0	0	0	3	0	0	0
denovo3293	k__Bacteria	0	0	0	0	0	1	0	0	0	0
denovo3294	k__Bacteria	0	0	0	0	0	0	0	0	1	0
denovo33	k__Bacteria	0	0	0	1	0	0	0	0	0	0
denovo3312	k__Bacteria	0	0	0	0	0	0	1	0	0	0
denovo3316	k__Bacteria	0	0	0	0	0	1	0	0	0	0
denovo332	k__Bacteria	0	0	1	0	0	0	0	0	0	0
denovo3344	k__Bacteria	0	0	0	0	0	0	0	1	0	0
denovo3348	k__Bacteria	0	0	0	0	0	0	0	1	0	0
denovo3351	k__Bacteria	0	0	0	1	0	0	0	0	0	0
denovo3353	k__Bacteria	0	0	0	0	0	0	0	0	1	0
denovo3355	k__Bacteria	0	0	0	0	0	0	0	1	0	0
denovo336	k__Bacteria	0	0	0	0	0	0	0	1	1	0
denovo337	k__Bacteria	0	0	1	0	0	0	0	0	0	0
denovo3378	k__Bacteria	0	0	0	0	0	0	0	0	1	0
denovo3383	k__Bacteria	0	0	0	0	0	0	0	1	0	0
denovo3388	k__Bacteria	0	0	0	0	1	0	0	0	0	0
denovo3390	k__Bacteria	0	0	0	1	0	1	0	1	1	0
denovo3399	k__Bacteria	0	0	0	0	0	0	1	0	0	0
denovo3410	k__Bacteria	0	0	0	0	0	0	1	0	0	0
denovo3414	k__Bacteria	0	0	0	1	0	0	0	0	0	0
denovo342	k__Bacteria	0	0	0	1	0	0	0	0	0	0
denovo3421	k__Bacteria	0	0	0	0	0	1	0	0	0	0
denovo3423	k__Bacteria	0	0	0	0	0	0	1	0	1	0
denovo3425	k__Bacteria	0	0	0	0	1	0	0	0	0	0
denovo3429	k__Bacteria	0	0	0	0	1	0	0	0	0	0
denovo3430	k__Bacteria	0	2	0	0	0	0	0	0	0	0
denovo3438	k__Bacteria	0	1	0	0	0	0	0	0	0	0
denovo3439	k__Bacteria	0	1	0	0	0	0	0	0	0	0
denovo3441	k__Bacteria	0	3	0	0	0	0	0	0	0	0
denovo3458	k__Bacteria	0	0	0	0	0	0	0	0	1	0
denovo346	k__Bacteria	0	0	0	0	0	0	0	1	0	0
denovo3460	k__Bacteria	0	0	2	0	0	0	0	0	0	0
denovo3462	k__Bacteria	0	0	0	0	0	0	0	1	0	0
denovo3468	k__Bacteria	0	0	0	0	0	1	0	0	0	0
denovo347	k__Bacteria	0	0	0	0	0	0	0	0	0	1
denovo3472	k__Bacteria	0	1	0	0	0	0	0	0	0	0
denovo3473	k__Bacteria	0	0	0	0	0	0	1	0	0	0
denovo3474	k__Bacteria	0	0	0	0	0	0	2	0	0	0
denovo3475	k__Bacteria	0	1	0	1	0	0	0	2	0	0
denovo3478	k__Bacteria	0	0	0	0	0	0	0	1	3	0
denovo3482	k__Bacteria	0	0	0	0	0	0	1	0	0	0
denovo3483	k__Bacteria	0	0	0	0	0	0	0	0	0	1
denovo3486	k__Bacteria	0	0	0	0	0	0	0	0	1	0
denovo3495	k__Bacteria	0	0	0	0	0	0	0	2	0	0
denovo3500	k__Bacteria	0	0	0	0	0	0	0	0	1	0
denovo3505	k__Bacteria	0	0	0	1	0	0	0	0	0	0
denovo3509	k__Bacteria	0	0	0	0	0	0	0	0	3	0
denovo3518	k__Bacteria	0	0	0	1	0	0	0	0	0	0
denovo3522	k__Bacteria	0	0	0	0	0	0	0	1	0	0
denovo3526	k__Bacteria	0	0	0	0	1	0	0	0	0	0
denovo3534	k__Bacteria	0	3	16	37	6	6	13	20	38	31
denovo355	k__Bacteria	0	0	1	0	0	0	0	0	0	0
denovo3552	k__Bacteria	0	0	0	2	0	0	0	0	0	0
denovo3556	k__Bacteria	0	0	0	1	0	0	0	0	1	0
denovo3570	k__Bacteria	0	0	0	0	0	0	0	0	1	0
denovo3574	k__Bacteria	0	0	0	0	0	0	0	1	0	0
denovo3582	k__Bacteria	0	0	0	0	0	0	0	1	0	0
denovo3584	k__Bacteria	0	0	0	1	0	0	1	0	0	0
denovo3596	k__Bacteria	5	1	0	0	0	0	0	0	0	0
denovo3598	k__Bacteria	0	24	136	84	146	36	33	50	38	222
denovo361	k__Bacteria	0	0	0	0	0	1	0	0	0	0
denovo3615	k__Bacteria	0	0	0	0	1	0	0	0	0	0
denovo3617	k__Bacteria	0	0	0	0	0	1	0	0	0	0
denovo3620	k__Bacteria	0	0	0	0	0	0	0	1	1	0
denovo3628	k__Bacteria	0	0	0	0	0	0	0	0	0	1
denovo3629	k__Bacteria	0	0	1	0	0	0	0	0	0	0
denovo3637	k__Bacteria	0	0	0	0	0	0	0	0	1	0
denovo3643	k__Bacteria	0	0	0	1	0	0	0	0	0	0
denovo3647	k__Bacteria	0	0	0	0	0	0	0	0	0	1
denovo3649	k__Bacteria	0	0	0	0	0	0	0	0	1	0
denovo3650	k__Bacteria	0	0	0	0	0	0	0	0	1	0
denovo3664	k__Bacteria	0	0	0	0	0	0	0	2	0	0
denovo3670	k__Bacteria	0	0	0	0	0	0	0	0	1	0
denovo3677	k__Bacteria	0	0	0	0	0	0	0	1	0	0
denovo368	k__Bacteria	0	0	0	0	0	0	0	0	0	1
denovo3682	k__Bacteria	0	0	0	0	0	0	0	1	0	0
denovo3687	k__Bacteria	0	0	0	0	0	1	0	0	0	0
denovo3693	k__Bacteria	0	0	0	0	1	0	0	0	0	0
denovo3695	k__Bacteria	0	1	0	0	0	0	0	0	0	0
denovo370	k__Bacteria	0	0	0	0	0	0	0	0	1	0
denovo3703	k__Bacteria	0	0	2	0	0	0	0	0	0	0
denovo3713	k__Bacteria	0	0	0	0	0	0	0	1	0	0
denovo3717	k__Bacteria	0	0	0	0	0	0	0	1	0	0
denovo3721	k__Bacteria	0	0	0	2	0	0	1	0	0	2
denovo3725	k__Bacteria	0	0	0	0	0	2	0	0	0	0
denovo3738	k__Bacteria	0	0	0	1	0	0	0	0	0	0
denovo3739	k__Bacteria	0	0	0	0	0	0	0	0	1	0
denovo3744	k__Bacteria	0	0	0	0	0	0	1	0	2	0
denovo3748	k__Bacteria	0	0	0	0	0	0	0	1	0	0
denovo375	k__Bacteria	0	0	0	0	0	0	0	0	1	0
denovo3754	k__Bacteria	0	0	0	1	0	0	0	0	0	0
denovo3755	k__Bacteria	0	0	0	0	0	0	0	1	0	0
denovo3760	k__Bacteria	0	0	0	1	0	0	1	1	0	1
denovo3762	k__Bacteria	0	0	0	0	0	0	0	1	0	0
denovo3768	k__Bacteria	0	0	0	0	0	0	1	0	0	0
denovo3769	k__Bacteria	0	0	1	1	0	0	0	0	0	0
denovo3777	k__Bacteria	0	0	0	0	0	0	0	0	0	1
denovo378	k__Bacteria	0	0	0	0	0	0	1	0	0	0
denovo3789	k__Bacteria	0	0	0	0	0	0	0	1	1	0
denovo3801	k__Bacteria	0	0	0	0	0	0	0	1	0	0
denovo382	k__Bacteria	0	0	0	0	0	0	0	0	1	0
denovo3824	k__Bacteria	0	0	0	3	0	0	0	0	0	0
denovo3834	k__Bacteria	0	1	0	0	0	0	0	0	0	0
denovo3844	k__Bacteria	0	0	1	0	0	0	0	0	0	0
denovo3845	k__Bacteria	0	0	0	0	0	1	0	0	0	0
denovo3849	k__Bacteria	0	0	0	0	0	0	0	1	0	0
denovo3851	k__Bacteria	0	0	0	0	0	0	0	1	0	0
denovo3856	k__Bacteria	0	0	0	0	0	0	0	0	0	1
denovo3864	k__Bacteria	0	0	0	0	0	2	0	0	0	0
denovo3866	k__Bacteria	0	0	0	0	0	0	1	0	0	0
denovo3868	k__Bacteria	1	0	0	0	0	0	0	0	0	0
denovo387	k__Bacteria	0	0	0	0	0	0	0	0	1	0
denovo3870	k__Bacteria	0	0	0	0	0	0	0	1	1	0
denovo3874	k__Bacteria	0	0	0	0	0	0	1	0	0	0
denovo3877	k__Bacteria	0	0	0	0	0	0	0	1	0	0
denovo3878	k__Bacteria	0	0	0	0	0	1	1	1	0	0
denovo3879	k__Bacteria	0	0	0	0	0	0	0	1	0	0
denovo39	k__Bacteria	0	0	1	0	0	0	0	0	0	0
denovo3904	k__Bacteria	0	0	0	0	0	0	0	0	1	0
denovo3925	k__Bacteria	0	0	0	0	0	0	0	1	0	1
denovo3934	k__Bacteria	0	0	0	0	0	1	0	0	0	0
denovo3944	k__Bacteria	0	0	0	0	5	1	1	2	6	1
denovo3967	k__Bacteria	0	0	0	0	0	1	0	0	0	0
denovo3969	k__Bacteria	0	0	0	0	0	0	0	0	1	0
denovo3978	k__Bacteria	0	0	0	0	0	0	0	1	0	0
denovo3995	k__Bacteria	0	0	0	0	0	0	1	0	0	0
denovo4005	k__Bacteria	0	0	0	0	0	0	0	0	1	0
denovo401	k__Bacteria	0	0	0	0	0	0	0	1	0	0
denovo4022	k__Bacteria	0	0	0	0	0	0	1	0	0	0
denovo4024	k__Bacteria	0	0	0	1	0	1	1	8	0	0
denovo4028	k__Bacteria	0	0	0	0	0	0	0	0	1	0
denovo403	k__Bacteria	0	0	0	2	0	0	0	0	0	0
denovo4046	k__Bacteria	0	0	0	0	0	0	2	0	0	0
denovo4056	k__Bacteria	0	0	0	0	0	0	0	0	3	0
denovo4057	k__Bacteria	0	0	0	0	0	0	1	0	0	0
denovo406	k__Bacteria	0	2	2	6	2	3	5	4	2	4
denovo4060	k__Bacteria	0	0	0	1	0	0	0	0	0	0
denovo4074	k__Bacteria	0	1	0	0	1	0	0	0	0	1
denovo408	k__Bacteria	0	3	1	4	3	4	1	0	0	3
denovo4083	k__Bacteria	0	0	0	0	0	0	0	0	2	0
denovo4088	k__Bacteria	0	0	0	0	0	0	0	0	2	0
denovo409	k__Bacteria	0	0	0	0	0	0	0	1	0	0
denovo4099	k__Bacteria	0	0	0	0	0	1	1	5	1	0
denovo4103	k__Bacteria	0	0	0	0	0	0	0	0	1	0
denovo4107	k__Bacteria	0	0	0	0	0	0	0	0	2	0
denovo4108	k__Bacteria	0	0	1	0	0	0	0	0	0	0
denovo4117	k__Bacteria	0	2	0	0	0	0	0	0	0	0
denovo4122	k__Bacteria	0	0	0	0	0	0	1	0	0	0
denovo4135	k__Bacteria	0	0	0	6	0	0	0	0	3	3
denovo4136	k__Bacteria	0	0	0	0	0	0	0	2	0	0
denovo4138	k__Bacteria	0	1	0	0	0	0	0	0	0	0
denovo414	k__Bacteria	0	0	2	0	0	0	0	0	0	0
denovo4144	k__Bacteria	0	0	0	0	0	0	0	2	2	0
denovo4147	k__Bacteria	0	0	0	0	0	0	0	3	0	0
denovo4148	k__Bacteria	0	2	0	0	0	0	0	0	1	0
denovo4153	k__Bacteria	0	0	0	1	0	0	0	0	0	0
denovo4157	k__Bacteria	0	0	0	1	0	0	0	0	2	0
denovo4169	k__Bacteria	0	0	0	0	0	0	0	0	1	0
denovo4171	k__Bacteria	0	0	0	1	0	0	0	0	0	0
denovo4173	k__Bacteria	0	0	0	0	0	0	1	0	0	0
denovo4177	k__Bacteria	0	0	0	0	0	0	0	0	1	0
denovo4181	k__Bacteria	0	1	1	1	2	4	13	7	1	2
denovo4184	k__Bacteria	0	0	0	0	0	0	0	0	1	0
denovo4192	k__Bacteria	0	0	0	0	0	0	0	0	1	0
denovo4215	k__Bacteria	0	0	0	0	0	0	0	0	1	0
denovo4222	k__Bacteria	0	0	0	0	0	0	0	1	0	0
denovo4223	k__Bacteria	0	0	0	0	0	0	0	1	0	0
denovo4239	k__Bacteria	0	0	0	2	0	0	0	0	0	0
denovo4242	k__Bacteria	0	0	1	0	0	0	0	0	0	0
denovo4246	k__Bacteria	0	0	0	0	0	0	1	0	0	0
denovo425	k__Bacteria	2	0	0	0	0	0	0	0	0	0
denovo4258	k__Bacteria	0	0	0	0	0	0	1	0	0	0
denovo4261	k__Bacteria	0	1	0	0	0	0	0	0	0	0
denovo4264	k__Bacteria	0	0	0	0	0	0	0	2	0	0
denovo4277	k__Bacteria	0	0	0	0	0	0	0	1	0	0
denovo4278	k__Bacteria	0	0	1	0	0	0	0	0	0	0
denovo4280	k__Bacteria	0	0	0	0	1	0	0	0	0	0
denovo4287	k__Bacteria	0	1	0	0	0	0	0	0	0	0
denovo4288	k__Bacteria	0	0	0	0	1	0	0	0	0	1
denovo4291	k__Bacteria	0	0	0	0	0	0	0	0	1	0
denovo4292	k__Bacteria	0	0	0	0	0	0	0	0	2	0
denovo43	k__Bacteria	0	0	0	0	0	0	1	0	1	0
denovo4302	k__Bacteria	0	0	0	0	0	0	0	1	0	0
denovo4310	k__Bacteria	0	0	0	0	0	0	1	0	0	0
denovo4314	k__Bacteria	0	0	0	0	0	0	0	0	0	1
denovo4334	k__Bacteria	0	0	1	0	0	1	0	1	0	0
denovo4337	k__Bacteria	0	0	0	0	0	0	0	0	1	0
denovo4339	k__Bacteria	0	0	0	0	0	0	0	1	0	0
denovo4342	k__Bacteria	0	0	0	0	0	0	0	0	1	0
denovo4348	k__Bacteria	0	0	0	0	0	0	0	1	0	0
denovo4350	k__Bacteria	0	0	0	0	0	0	0	1	0	0
denovo4355	k__Bacteria	0	0	0	1	0	0	1	0	0	0
denovo4368	k__Bacteria	0	0	1	0	0	0	0	1	0	4
denovo437	k__Bacteria	0	0	0	1	0	0	0	0	0	0
denovo4376	k__Bacteria	0	0	0	0	0	0	3	0	0	0
denovo4381	k__Bacteria	0	0	1	0	0	0	0	0	0	0
denovo4383	k__Bacteria	0	0	0	0	0	0	0	0	2	0
denovo4391	k__Bacteria	0	0	0	0	1	0	0	0	0	0
denovo4395	k__Bacteria	0	0	0	1	0	0	0	0	0	0
denovo4402	k__Bacteria	0	0	0	0	0	1	0	0	0	0
denovo4413	k__Bacteria	0	0	0	0	0	1	0	0	0	0
denovo4415	k__Bacteria	0	0	0	0	0	0	1	0	0	0
denovo4420	k__Bacteria	0	0	0	0	0	0	1	0	0	0
denovo4421	k__Bacteria	0	0	0	0	0	0	1	0	0	0
denovo4427	k__Bacteria	0	0	0	0	3	0	0	0	0	0
denovo4433	k__Bacteria	0	0	0	0	0	0	0	0	1	0
denovo4444	k__Bacteria	0	0	0	0	0	0	0	1	0	0
denovo4453	k__Bacteria	0	0	0	0	0	0	0	1	0	0
denovo446	k__Bacteria	0	0	0	0	0	0	0	1	0	0
denovo4460	k__Bacteria	0	0	0	0	0	0	0	1	0	0
denovo4492	k__Bacteria	0	0	0	0	0	0	2	0	0	0
denovo4494	k__Bacteria	0	0	0	0	0	0	1	1	4	0
denovo4496	k__Bacteria	0	0	0	0	0	0	0	1	0	0
denovo4509	k__Bacteria	0	0	0	0	0	0	0	0	1	0
denovo4510	k__Bacteria	0	0	0	0	0	1	0	0	0	0
denovo4521	k__Bacteria	0	0	0	1	0	0	0	1	1	0
denovo4533	k__Bacteria	0	0	0	1	0	0	0	1	3	1
denovo4534	k__Bacteria	0	0	0	0	0	0	1	0	0	0
denovo4536	k__Bacteria	0	0	0	0	0	0	0	1	0	0
denovo454	k__Bacteria	0	0	0	0	0	0	0	0	1	0
denovo4541	k__Bacteria	0	0	0	0	0	0	0	0	1	0
denovo4542	k__Bacteria	0	0	0	1	0	0	0	0	0	0
denovo4547	k__Bacteria	0	0	0	0	0	0	2	0	0	0
denovo4548	k__Bacteria	0	0	0	0	0	0	1	0	0	0
denovo4551	k__Bacteria	1	0	2	1	1	8	7	8	10	4
denovo4567	k__Bacteria	0	0	0	1	0	0	0	0	1	0
denovo4570	k__Bacteria	0	1	0	0	0	0	0	0	0	0
denovo4572	k__Bacteria	0	0	0	0	0	0	0	1	0	1
denovo4576	k__Bacteria	0	0	0	0	0	1	0	0	0	0
denovo4577	k__Bacteria	0	0	0	0	0	0	0	0	2	0
denovo4588	k__Bacteria	0	0	0	0	0	0	0	1	0	0
denovo4589	k__Bacteria	0	0	0	0	0	0	1	0	0	0
denovo4591	k__Bacteria	0	1	0	0	0	0	0	0	0	0
denovo4592	k__Bacteria	0	1	0	0	0	0	0	0	0	0
denovo4593	k__Bacteria	0	0	0	0	0	1	0	0	0	0
denovo4598	k__Bacteria	0	0	0	0	0	0	0	1	0	0
denovo4604	k__Bacteria	0	0	0	0	0	0	2	0	0	0
denovo4606	k__Bacteria	0	0	0	0	0	0	0	0	1	0
denovo461	k__Bacteria	0	0	0	0	0	1	0	0	0	0
denovo4626	k__Bacteria	0	0	0	0	0	0	0	1	0	0
denovo4629	k__Bacteria	0	0	0	0	0	0	0	2	0	0
denovo4630	k__Bacteria	0	0	0	0	0	2	0	0	0	0
denovo4636	k__Bacteria	0	0	0	0	0	0	1	0	0	0
denovo4639	k__Bacteria	0	0	0	0	0	0	1	0	0	0
denovo465	k__Bacteria	0	0	0	0	1	0	0	0	0	0
denovo4655	k__Bacteria	0	0	1	0	0	0	0	0	0	0
denovo4675	k__Bacteria	0	0	0	0	0	0	0	0	1	0
denovo4678	k__Bacteria	0	0	0	1	0	0	1	1	0	0
denovo4681	k__Bacteria	0	0	0	0	0	0	0	3	0	2
denovo4682	k__Bacteria	0	0	0	0	0	0	0	0	3	0
denovo4693	k__Bacteria	0	0	0	0	0	0	0	0	0	1
denovo4695	k__Bacteria	0	0	0	0	0	1	0	0	0	0
denovo4704	k__Bacteria	0	0	0	0	0	0	0	0	0	1
denovo4705	k__Bacteria	0	0	0	0	0	0	0	1	0	0
denovo4725	k__Bacteria	0	0	0	0	0	0	0	0	1	0
denovo473	k__Bacteria	0	1	0	0	0	0	0	0	0	0
denovo4740	k__Bacteria	0	1	0	2	0	1	0	0	0	0
denovo4744	k__Bacteria	0	0	0	0	1	0	0	1	0	0
denovo4749	k__Bacteria	0	0	2	4	0	0	4	6	8	6
denovo4763	k__Bacteria	0	0	0	0	0	0	0	0	2	0
denovo4766	k__Bacteria	0	0	0	0	0	0	1	0	1	0
denovo4772	k__Bacteria	0	0	0	0	0	0	1	0	0	0
denovo4795	k__Bacteria	0	0	0	0	0	0	7	0	1	0
denovo4797	k__Bacteria	0	0	0	1	0	0	0	0	0	0
denovo4800	k__Bacteria	0	0	0	1	0	0	0	0	0	0
denovo4801	k__Bacteria	0	0	0	0	0	0	0	2	0	0
denovo4806	k__Bacteria	0	0	0	0	0	0	0	0	1	0
denovo4811	k__Bacteria	0	0	0	1	0	0	0	0	0	0
denovo4820	k__Bacteria	0	0	0	0	0	1	0	0	0	0
denovo4821	k__Bacteria	0	0	0	1	0	0	0	0	0	0
denovo4829	k__Bacteria	0	0	0	0	0	0	0	0	0	1
denovo4832	k__Bacteria	0	0	0	0	0	0	1	1	0	0
denovo4839	k__Bacteria	0	0	0	0	0	0	0	0	0	1
denovo4843	k__Bacteria	0	0	0	0	0	1	0	0	0	0
denovo4844	k__Bacteria	0	3	3	1	6	12	17	19	5	4
denovo485	k__Bacteria	0	0	0	1	0	0	0	0	0	0
denovo4850	k__Bacteria	0	0	0	0	0	0	0	1	0	0
denovo4853	k__Bacteria	0	0	0	0	0	1	0	0	0	0
denovo4860	k__Bacteria	0	0	0	0	0	0	0	1	0	0
denovo4867	k__Bacteria	0	1	4	1	1	2	0	0	0	1
denovo4880	k__Bacteria	0	2	0	0	0	0	0	0	0	0
denovo4881	k__Bacteria	0	2	0	0	0	0	1	0	1	0
denovo4889	k__Bacteria	0	0	0	0	0	0	0	1	0	0
denovo4893	k__Bacteria	0	0	0	1	0	0	0	0	0	0
denovo4895	k__Bacteria	0	0	0	0	0	0	0	3	0	0
denovo4902	k__Bacteria	0	0	0	0	1	0	0	0	0	0
denovo4916	k__Bacteria	0	0	0	0	0	1	0	0	0	0
denovo4917	k__Bacteria	0	0	0	0	0	1	0	0	0	0
denovo4926	k__Bacteria	0	0	0	0	0	0	0	0	1	0
denovo4933	k__Bacteria	0	0	0	0	0	0	0	0	0	1
denovo4934	k__Bacteria	0	0	0	1	0	0	0	0	0	0
denovo4940	k__Bacteria	0	0	0	0	0	0	0	1	0	0
denovo4945	k__Bacteria	0	0	0	0	0	0	0	0	3	0
denovo4947	k__Bacteria	0	0	0	0	1	0	0	0	0	0
denovo4950	k__Bacteria	0	0	0	0	0	0	0	1	0	0
denovo497	k__Bacteria	0	0	0	0	0	0	0	1	0	0
denovo4971	k__Bacteria	0	0	0	0	0	0	1	0	0	0
denovo4972	k__Bacteria	0	1	0	0	0	0	0	0	0	0
denovo4974	k__Bacteria	0	0	0	0	0	0	0	0	0	1
denovo4985	k__Bacteria	0	0	0	1	0	0	0	0	0	0
denovo4996	k__Bacteria	0	3	0	0	0	0	0	0	0	0
denovo5003	k__Bacteria	0	0	0	0	0	0	0	1	0	0
denovo5030	k__Bacteria	0	0	0	0	0	0	0	1	0	0
denovo5032	k__Bacteria	0	0	0	0	0	0	0	0	1	0
denovo5039	k__Bacteria	0	0	0	2	0	0	0	0	0	0
denovo5053	k__Bacteria	0	0	0	0	0	0	1	0	0	0
denovo506	k__Bacteria	0	0	0	0	1	0	0	5	1	1
denovo5066	k__Bacteria	0	1	0	0	0	0	0	1	0	0
denovo5082	k__Bacteria	0	0	0	0	0	0	0	1	0	0
denovo5083	k__Bacteria	0	0	0	0	0	0	0	0	1	0
denovo509	k__Bacteria	0	0	0	0	0	0	0	1	0	1
denovo5094	k__Bacteria	0	0	0	0	0	0	0	1	0	0
denovo5097	k__Bacteria	0	0	0	0	2	0	0	0	0	0
denovo5098	k__Bacteria	0	0	0	0	0	2	1	0	1	1
denovo5116	k__Bacteria	0	0	1	0	0	0	0	0	0	0
denovo5125	k__Bacteria	0	0	0	0	0	0	0	1	0	0
denovo5126	k__Bacteria	0	0	0	0	0	1	0	1	0	0
denovo5127	k__Bacteria	0	0	0	0	0	0	0	1	0	0
denovo5129	k__Bacteria	0	0	0	0	0	0	0	1	0	0
denovo513	k__Bacteria	0	0	0	0	0	0	0	1	0	0
denovo5132	k__Bacteria	0	0	0	0	0	0	0	1	0	0
denovo5135	k__Bacteria	0	0	1	2	0	1	0	0	0	1
denovo5142	k__Bacteria	0	0	0	0	0	0	1	0	0	0
denovo5150	k__Bacteria	0	0	0	0	0	0	1	1	4	0
denovo5152	k__Bacteria	0	0	0	0	0	0	1	0	0	1
denovo5159	k__Bacteria	0	0	0	0	1	0	0	0	1	0
denovo5174	k__Bacteria	0	0	0	0	0	0	0	1	0	0
denovo5178	k__Bacteria	0	0	0	0	0	0	0	0	1	0
denovo5186	k__Bacteria	0	0	0	0	0	0	2	0	0	0
denovo5189	k__Bacteria	0	0	0	0	0	0	0	1	0	0
denovo5214	k__Bacteria	0	0	0	0	0	0	0	0	0	1
denovo5224	k__Bacteria	0	0	0	0	0	0	0	0	1	0
denovo5232	k__Bacteria	0	1	0	0	0	0	0	0	0	0
denovo5234	k__Bacteria	0	0	0	0	0	1	0	0	0	0
denovo5247	k__Bacteria	0	0	0	0	0	0	0	0	0	1
denovo5261	k__Bacteria	0	0	0	0	0	0	0	1	0	0
denovo5264	k__Bacteria	0	0	0	0	0	0	0	1	0	0
denovo5283	k__Bacteria	0	0	0	0	0	0	1	0	0	0
denovo5292	k__Bacteria	0	0	0	0	0	0	1	0	0	0
denovo5300	k__Bacteria	0	0	0	0	0	1	0	0	0	0
denovo5316	k__Bacteria	0	0	0	0	0	0	0	1	0	0
denovo5319	k__Bacteria	1	0	0	0	0	0	2	0	0	0
denovo532	k__Bacteria	0	0	0	1	0	0	0	0	0	0
denovo5323	k__Bacteria	0	0	0	0	0	0	0	1	0	0
denovo5326	k__Bacteria	0	0	2	0	0	0	0	0	0	0
denovo5332	k__Bacteria	0	1	0	0	2	1	0	0	1	0
denovo5352	k__Bacteria	0	0	0	0	0	0	0	0	1	0
denovo5353	k__Bacteria	0	0	0	0	0	0	0	0	1	0
denovo5356	k__Bacteria	0	0	0	0	0	0	0	0	1	0
denovo5357	k__Bacteria	0	0	0	0	0	0	0	0	0	1
denovo5367	k__Bacteria	0	0	0	0	0	0	0	0	1	0
denovo5369	k__Bacteria	0	0	0	0	1	0	0	0	0	0
denovo5372	k__Bacteria	0	0	0	0	0	0	0	1	0	0
denovo5374	k__Bacteria	0	0	0	0	0	0	1	0	0	0
denovo538	k__Bacteria	0	0	0	0	1	0	0	0	0	0
denovo5381	k__Bacteria	0	1	0	0	0	0	0	0	0	0
denovo5387	k__Bacteria	0	0	0	3	0	0	1	0	0	0
denovo5389	k__Bacteria	0	0	0	0	1	0	0	0	0	0
denovo539	k__Bacteria	0	0	0	5	0	0	0	0	0	0
denovo5390	k__Bacteria	0	0	0	1	0	0	0	0	0	0
denovo5397	k__Bacteria	0	1	0	0	0	0	0	0	0	0
denovo5399	k__Bacteria	0	0	0	0	0	0	1	1	0	0
denovo5401	k__Bacteria	0	0	0	0	0	0	1	0	0	0
denovo5403	k__Bacteria	0	0	0	0	0	0	1	1	0	0
denovo541	k__Bacteria	0	0	0	2	0	0	0	0	0	0
denovo5411	k__Bacteria	0	0	0	0	0	0	1	3	1	0
denovo5417	k__Bacteria	0	0	0	0	0	0	1	0	0	0
denovo542	k__Bacteria	0	0	0	0	0	0	2	0	0	0
denovo5422	k__Bacteria	0	1	0	0	0	0	0	1	0	0
denovo5439	k__Bacteria	0	0	0	0	0	0	0	1	0	0
denovo5446	k__Bacteria	0	0	0	0	0	0	0	1	0	0
denovo5472	k__Bacteria	0	0	0	0	0	1	0	0	0	0
denovo5491	k__Bacteria	0	0	0	0	0	0	0	1	0	0
denovo5494	k__Bacteria	0	0	0	0	0	0	0	1	0	0
denovo550	k__Bacteria	0	0	0	0	0	1	1	0	1	3
denovo5503	k__Bacteria	0	0	0	0	2	0	0	0	0	0
denovo5506	k__Bacteria	0	0	0	0	0	0	1	0	0	0
denovo5508	k__Bacteria	0	0	0	0	0	0	0	0	1	0
denovo5515	k__Bacteria	0	0	0	0	0	0	1	0	0	0
denovo5518	k__Bacteria	0	0	0	0	0	0	0	0	2	0
denovo5529	k__Bacteria	0	0	0	0	0	0	1	0	0	0
denovo5531	k__Bacteria	0	0	0	0	0	0	1	0	1	0
denovo5535	k__Bacteria	0	0	0	0	0	0	0	0	0	1
denovo554	k__Bacteria	0	0	0	0	0	0	0	0	0	1
denovo555	k__Bacteria	0	1	0	1	3	1	0	0	0	1
denovo5552	k__Bacteria	0	0	0	0	0	1	0	0	0	0
denovo5558	k__Bacteria	0	0	0	0	0	2	0	0	0	0
denovo5567	k__Bacteria	0	0	0	2	0	0	0	0	0	0
denovo5569	k__Bacteria	0	0	1	1	0	0	12	9	14	0
denovo5575	k__Bacteria	0	2	0	2	0	3	1	0	0	2
denovo5576	k__Bacteria	0	0	0	0	0	0	0	1	0	0
denovo5577	k__Bacteria	0	1	0	0	0	0	0	0	0	0
denovo5587	k__Bacteria	0	0	0	0	0	0	0	1	0	0
denovo5596	k__Bacteria	0	0	0	0	0	0	0	0	1	0
denovo560	k__Bacteria	0	0	0	0	0	0	0	2	0	0
denovo5605	k__Bacteria	0	0	0	0	3	0	0	0	0	0
denovo5608	k__Bacteria	0	0	0	2	0	0	0	0	0	1
denovo5638	k__Bacteria	0	0	0	1	0	0	0	0	0	0
denovo564	k__Bacteria	0	0	0	1	0	0	0	0	0	0
denovo5641	k__Bacteria	0	0	0	0	0	0	0	1	0	0
denovo5646	k__Bacteria	0	0	0	0	0	0	1	0	0	0
denovo5648	k__Bacteria	0	0	0	0	0	1	0	0	0	0
denovo5653	k__Bacteria	0	0	0	0	0	0	0	0	1	0
denovo5656	k__Bacteria	0	0	0	0	0	0	1	0	0	0
denovo5658	k__Bacteria	0	0	0	0	0	0	0	1	0	0
denovo5681	k__Bacteria	0	0	0	0	0	1	0	0	0	0
denovo5693	k__Bacteria	0	0	0	0	0	0	0	0	1	0
denovo5698	k__Bacteria	0	0	0	0	0	0	0	0	1	0
denovo570	k__Bacteria	0	1	0	0	0	0	0	2	0	0
denovo5703	k__Bacteria	0	0	0	0	0	0	0	1	0	0
denovo5706	k__Bacteria	0	0	0	0	0	0	1	0	0	0
denovo5712	k__Bacteria	0	0	0	0	0	0	0	0	1	0
denovo5715	k__Bacteria	0	0	0	0	0	0	0	0	1	0
denovo5717	k__Bacteria	0	0	0	0	1	0	0	0	0	0
denovo5719	k__Bacteria	0	0	0	0	0	0	0	0	0	1
denovo5726	k__Bacteria	0	0	1	0	0	0	1	1	0	0
denovo5736	k__Bacteria	0	1	0	0	0	0	0	0	0	0
denovo5743	k__Bacteria	0	0	0	0	0	0	0	0	1	0
denovo5744	k__Bacteria	0	0	0	0	1	0	0	0	0	0
denovo5747	k__Bacteria	0	0	0	0	0	0	0	1	0	0
denovo5780	k__Bacteria	0	0	0	0	0	0	0	0	1	0
denovo5787	k__Bacteria	0	0	0	1	0	0	0	0	0	0
denovo5788	k__Bacteria	0	0	0	0	0	0	0	0	0	1
denovo579	k__Bacteria	0	0	0	0	0	0	0	1	0	0
denovo5796	k__Bacteria	1	0	0	0	0	0	0	0	0	0
denovo5797	k__Bacteria	0	0	0	0	0	0	0	0	0	1
denovo5801	k__Bacteria	0	0	0	0	0	0	0	1	0	0
denovo5803	k__Bacteria	0	0	2	0	0	0	0	0	0	0
denovo5806	k__Bacteria	0	0	0	0	0	0	0	0	0	2
denovo5819	k__Bacteria	0	0	0	0	0	0	0	0	0	1
denovo582	k__Bacteria	0	0	0	0	0	0	0	0	0	1
denovo5828	k__Bacteria	0	0	0	1	0	0	0	0	0	0
denovo5833	k__Bacteria	0	0	0	0	0	0	0	0	0	1
denovo5839	k__Bacteria	0	0	0	0	0	0	0	1	0	1
denovo5840	k__Bacteria	0	1	0	0	0	0	0	0	0	0
denovo5841	k__Bacteria	0	0	0	0	0	0	0	1	0	0
denovo585	k__Bacteria	0	0	0	0	1	0	0	0	0	0
denovo5851	k__Bacteria	0	0	0	0	0	0	0	0	1	0
denovo5867	k__Bacteria	0	0	0	0	0	0	0	0	1	0
denovo587	k__Bacteria	0	0	0	0	0	1	0	0	0	0
denovo5876	k__Bacteria	0	0	0	0	0	0	0	1	1	0
denovo5887	k__Bacteria	0	0	0	0	1	0	0	0	0	0
denovo5890	k__Bacteria	0	1	0	0	0	0	0	0	0	0
denovo5898	k__Bacteria	0	0	0	0	0	0	0	1	0	0
denovo59	k__Bacteria	0	0	0	0	0	0	0	0	0	1
denovo5903	k__Bacteria	0	0	0	0	0	0	0	0	1	0
denovo5905	k__Bacteria	0	0	0	0	0	0	0	1	0	0
denovo5906	k__Bacteria	0	0	0	0	0	0	0	0	1	0
denovo5909	k__Bacteria	0	0	0	0	0	0	1	0	0	0
denovo5913	k__Bacteria	0	0	0	0	0	0	0	1	0	0
denovo5920	k__Bacteria	0	0	0	0	0	0	0	0	0	1
denovo5923	k__Bacteria	0	0	0	0	0	0	0	0	1	0
denovo5928	k__Bacteria	0	0	0	0	0	0	0	1	0	0
denovo5935	k__Bacteria	0	0	0	0	0	0	0	1	0	0
denovo5937	k__Bacteria	0	0	0	0	0	0	0	1	0	0
denovo5949	k__Bacteria	0	0	0	0	0	0	0	0	0	1
denovo595	k__Bacteria	0	0	0	0	0	0	1	0	0	1
denovo5951	k__Bacteria	0	0	0	0	0	0	1	0	0	0
denovo5961	k__Bacteria	0	0	0	1	0	0	0	0	0	0
denovo5962	k__Bacteria	0	1	0	0	0	0	0	0	0	0
denovo5963	k__Bacteria	0	0	1	0	0	0	0	0	0	0
denovo5967	k__Bacteria	0	0	1	0	0	0	0	0	0	0
denovo5971	k__Bacteria	0	0	0	0	0	0	0	1	0	0
denovo5983	k__Bacteria	0	0	0	0	0	0	0	0	0	1
denovo5986	k__Bacteria	0	0	0	0	1	0	0	0	0	0
denovo6001	k__Bacteria	0	0	0	0	0	0	0	1	0	0
denovo6002	k__Bacteria	0	0	0	1	0	0	0	0	0	0
denovo6024	k__Bacteria	0	0	0	0	0	0	0	0	0	1
denovo6027	k__Bacteria	0	0	0	0	0	0	0	0	1	0
denovo6041	k__Bacteria	0	0	0	1	0	0	0	0	0	2
denovo6047	k__Bacteria	0	0	0	0	0	0	1	0	0	0
denovo6048	k__Bacteria	0	0	1	3	0	0	4	10	15	1
denovo6049	k__Bacteria	2	0	0	0	0	0	0	0	0	0
denovo605	k__Bacteria	0	0	0	1	0	1	0	1	0	0
denovo6052	k__Bacteria	0	0	0	0	0	0	0	2	0	0
denovo6058	k__Bacteria	0	0	0	0	0	0	0	1	0	0
denovo6063	k__Bacteria	0	0	0	0	0	0	0	0	1	0
denovo6067	k__Bacteria	0	0	0	0	0	0	1	0	0	0
denovo6073	k__Bacteria	0	0	0	0	0	0	0	2	1	0
denovo6075	k__Bacteria	0	0	0	0	0	0	0	1	0	0
denovo6079	k__Bacteria	0	0	0	0	0	0	0	0	1	0
denovo6086	k__Bacteria	0	0	0	0	0	0	0	0	1	0
denovo609	k__Bacteria	0	0	0	0	0	0	0	1	0	0
denovo6104	k__Bacteria	0	1	1	4	3	2	4	5	6	1
denovo6108	k__Bacteria	0	0	0	0	0	0	0	0	1	0
denovo6109	k__Bacteria	0	0	0	0	0	0	0	1	0	0
denovo6123	k__Bacteria	0	0	0	0	0	0	0	1	0	0
denovo6137	k__Bacteria	0	3	1	3	1	0	1	3	0	0
denovo614	k__Bacteria	0	0	0	0	0	0	0	0	1	0
denovo6141	k__Bacteria	0	0	0	0	0	2	0	0	0	0
denovo6143	k__Bacteria	0	0	0	0	0	1	0	0	0	0
denovo6146	k__Bacteria	0	0	0	0	0	0	1	0	0	0
denovo6160	k__Bacteria	0	0	0	0	0	0	0	1	0	0
denovo6161	k__Bacteria	0	14	10	10	7	3	35	22	20	8
denovo6177	k__Bacteria	0	0	0	0	0	1	0	0	1	0
denovo6178	k__Bacteria	5	73	122	196	138	90	227	157	267	225
denovo6180	k__Bacteria	0	1	0	0	0	0	0	0	0	0
denovo6181	k__Bacteria	0	1	0	0	0	0	0	0	0	0
denovo6184	k__Bacteria	0	0	0	0	0	0	1	2	0	0
denovo6187	k__Bacteria	0	0	0	0	0	0	0	0	3	0
denovo6188	k__Bacteria	0	0	0	0	0	0	0	0	0	1
denovo6200	k__Bacteria	0	0	0	0	0	0	0	1	0	0
denovo6217	k__Bacteria	0	1	0	0	0	1	2	3	1	0
denovo6221	k__Bacteria	0	0	0	1	0	0	0	0	0	0
denovo6226	k__Bacteria	0	0	0	0	0	0	0	0	1	0
denovo6237	k__Bacteria	0	0	0	0	0	0	0	0	1	0
denovo6240	k__Bacteria	0	0	0	0	1	1	0	0	0	0
denovo6248	k__Bacteria	0	0	0	0	0	0	0	2	0	0
denovo6251	k__Bacteria	0	0	0	0	0	1	0	0	0	0
denovo6255	k__Bacteria	0	0	0	0	0	0	0	0	2	0
denovo6256	k__Bacteria	0	0	0	0	0	0	1	0	0	0
denovo6263	k__Bacteria	0	0	0	0	0	0	0	0	0	2
denovo627	k__Bacteria	0	0	0	0	0	0	0	0	0	1
denovo6288	k__Bacteria	0	0	0	1	1	0	0	0	0	0
denovo6300	k__Bacteria	0	0	0	1	0	0	0	0	0	0
denovo6301	k__Bacteria	0	0	0	0	0	1	0	0	1	0
denovo6308	k__Bacteria	0	0	3	1	5	0	0	1	0	1
denovo6312	k__Bacteria	0	2	0	0	0	0	1	0	3	2
denovo6317	k__Bacteria	0	0	0	0	0	0	1	3	0	0
denovo6323	k__Bacteria	0	0	0	0	0	0	0	1	0	0
denovo6324	k__Bacteria	0	0	0	0	0	0	0	1	0	0
denovo6335	k__Bacteria	0	0	2	0	0	1	0	0	0	0
denovo6345	k__Bacteria	0	0	0	0	0	0	1	0	0	0
denovo6356	k__Bacteria	0	0	0	0	0	0	0	0	1	0
denovo6361	k__Bacteria	0	0	0	0	0	0	1	0	0	0
denovo6383	k__Bacteria	0	1	0	0	0	0	0	0	0	0
denovo6387	k__Bacteria	0	1	2	2	2	0	3	4	6	1
denovo6391	k__Bacteria	0	0	0	0	0	0	1	0	2	1
denovo6408	k__Bacteria	0	1	0	0	1	0	0	1	0	0
denovo6412	k__Bacteria	0	1	0	0	0	0	0	0	0	0
denovo6416	k__Bacteria	0	1	0	0	0	0	0	0	0	0
denovo6426	k__Bacteria	0	0	0	0	0	0	0	0	1	0
denovo643	k__Bacteria	0	0	0	0	0	0	1	0	0	0
denovo6432	k__Bacteria	0	0	0	0	0	0	0	0	1	0
denovo6447	k__Bacteria	0	0	0	0	0	0	0	1	0	0
denovo6449	k__Bacteria	0	3	2	0	1	0	3	14	13	3
denovo646	k__Bacteria	0	0	0	0	1	0	0	0	0	0
denovo6482	k__Bacteria	0	0	0	0	0	0	0	1	0	1
denovo6486	k__Bacteria	0	0	0	0	0	0	0	1	0	0
denovo6488	k__Bacteria	0	0	2	0	0	0	0	0	1	0
denovo6499	k__Bacteria	0	0	0	0	0	0	0	0	0	1
denovo6500	k__Bacteria	0	0	0	0	2	0	1	0	0	0
denovo6518	k__Bacteria	0	0	0	0	0	0	0	0	0	1
denovo6520	k__Bacteria	0	0	0	0	0	0	0	1	0	0
denovo653	k__Bacteria	0	1	0	0	0	0	0	0	0	0
denovo6550	k__Bacteria	0	0	0	0	0	0	1	0	0	0
denovo6551	k__Bacteria	0	0	0	0	0	0	1	1	0	0
denovo6557	k__Bacteria	0	0	0	0	0	0	1	0	0	0
denovo6563	k__Bacteria	1	0	0	0	0	0	0	0	0	0
denovo6573	k__Bacteria	0	0	0	1	0	0	0	0	0	0
denovo6574	k__Bacteria	0	1	0	0	0	0	0	0	0	0
denovo6576	k__Bacteria	0	0	0	0	0	0	1	0	1	0
denovo6580	k__Bacteria	0	0	0	0	0	1	0	0	0	0
denovo6581	k__Bacteria	0	0	1	0	0	0	0	0	0	0
denovo6583	k__Bacteria	0	1	0	0	0	0	0	0	0	0
denovo6587	k__Bacteria	0	0	0	1	0	0	0	0	0	0
denovo6596	k__Bacteria	0	0	0	0	0	0	0	1	0	0
denovo6600	k__Bacteria	0	0	0	0	0	0	0	1	0	0
denovo6601	k__Bacteria	0	0	0	0	0	0	1	0	0	0
denovo6614	k__Bacteria	0	1	0	0	0	0	0	0	0	0
denovo6622	k__Bacteria	0	1	0	2	0	1	0	1	0	0
denovo6627	k__Bacteria	0	1	0	0	0	0	0	0	0	0
denovo663	k__Bacteria	0	0	0	0	0	0	0	2	0	0
denovo6636	k__Bacteria	0	0	0	0	0	1	0	0	0	0
denovo6637	k__Bacteria	0	0	0	0	0	0	0	0	2	0
denovo6638	k__Bacteria	0	0	0	0	0	0	0	0	1	0
denovo664	k__Bacteria	0	0	0	0	0	0	0	0	1	0
denovo6645	k__Bacteria	0	0	0	0	1	0	0	0	0	0
denovo6650	k__Bacteria	0	0	0	0	0	1	0	0	0	0
denovo6652	k__Bacteria	0	0	0	0	0	0	0	1	1	0
denovo667	k__Bacteria	0	0	0	0	1	0	0	0	0	0
denovo6674	k__Bacteria	0	0	0	0	0	0	1	0	0	0
denovo6679	k__Bacteria	0	0	0	1	0	0	0	0	0	0
denovo6683	k__Bacteria	0	0	0	0	0	0	3	0	0	0
denovo6699	k__Bacteria	0	0	0	0	0	0	0	1	0	0
denovo6705	k__Bacteria	0	0	0	0	0	0	1	0	0	0
denovo6707	k__Bacteria	0	0	0	0	0	0	1	0	0	0
denovo6708	k__Bacteria	0	0	0	0	0	1	0	0	0	0
denovo6709	k__Bacteria	0	0	0	0	0	0	0	0	0	1
denovo671	k__Bacteria	0	0	0	0	0	2	0	0	0	0
denovo6710	k__Bacteria	0	0	0	0	0	1	0	0	0	0
denovo6712	k__Bacteria	0	1	1	0	1	1	3	4	4	1
denovo672	k__Bacteria	0	0	0	0	1	0	0	0	0	0
denovo6721	k__Bacteria	0	0	0	1	0	0	0	0	0	0
denovo6736	k__Bacteria	0	0	0	0	0	0	0	0	0	1
denovo6750	k__Bacteria	0	0	1	0	1	1	2	2	0	1
denovo6784	k__Bacteria	0	1	1	1	1	0	2	0	1	0
denovo679	k__Bacteria	0	0	0	0	0	0	1	0	0	0
denovo68	k__Bacteria	0	0	0	0	1	0	0	0	0	0
denovo6800	k__Bacteria	0	0	0	0	0	0	0	1	0	0
denovo6813	k__Bacteria	0	0	0	0	0	0	0	0	0	1
denovo6817	k__Bacteria	0	0	0	1	0	0	0	0	0	0
denovo6819	k__Bacteria	0	0	0	0	0	0	1	0	0	0
denovo6822	k__Bacteria	0	0	0	0	1	0	0	0	0	0
denovo6824	k__Bacteria	0	0	0	0	0	0	0	0	1	0
denovo6825	k__Bacteria	0	1	0	0	0	0	0	0	0	0
denovo6826	k__Bacteria	0	1	0	0	0	0	0	0	0	0
denovo6832	k__Bacteria	0	0	0	0	0	0	0	0	1	0
denovo6838	k__Bacteria	0	2	0	3	0	0	0	1	0	0
denovo684	k__Bacteria	0	1	0	0	0	0	1	1	0	0
denovo6844	k__Bacteria	0	0	0	0	0	0	0	1	0	0
denovo6854	k__Bacteria	0	0	0	0	1	0	0	0	0	0
denovo6860	k__Bacteria	0	0	0	0	0	0	0	0	1	0
denovo687	k__Bacteria	0	0	0	0	0	0	0	0	0	1
denovo6870	k__Bacteria	0	0	2	0	0	0	0	0	0	0
denovo6874	k__Bacteria	0	0	0	0	0	0	2	0	0	0
denovo6880	k__Bacteria	0	1	0	0	0	0	0	0	0	0
denovo6883	k__Bacteria	0	2	0	0	0	0	0	0	0	0
denovo6886	k__Bacteria	0	1	0	0	0	0	0	0	0	0
denovo6892	k__Bacteria	0	0	0	0	0	1	0	0	0	0
denovo6902	k__Bacteria	0	0	1	0	0	0	1	2	2	0
denovo6917	k__Bacteria	0	0	0	0	0	0	1	0	0	0
denovo6922	k__Bacteria	0	0	0	0	0	0	2	0	0	0
denovo6931	k__Bacteria	0	0	0	0	0	0	0	0	1	0
denovo6939	k__Bacteria	0	0	1	0	0	0	0	0	0	0
denovo6944	k__Bacteria	0	0	0	1	0	0	0	0	0	0
denovo695	k__Bacteria	0	1	0	0	1	0	0	0	0	0
denovo6952	k__Bacteria	0	0	0	0	0	0	1	0	0	0
denovo6953	k__Bacteria	0	0	0	0	0	0	0	0	1	0
denovo6956	k__Bacteria	0	1	0	0	2	0	0	0	0	0
denovo6958	k__Bacteria	0	0	0	0	0	0	0	0	0	1
denovo6965	k__Bacteria	0	0	0	0	0	0	0	1	0	0
denovo6967	k__Bacteria	0	0	0	0	0	0	0	0	0	1
denovo697	k__Bacteria	0	0	0	1	0	0	0	0	0	0
denovo6974	k__Bacteria	0	0	0	0	0	0	0	0	1	0
denovo6976	k__Bacteria	0	0	0	0	0	0	1	0	0	0
denovo6979	k__Bacteria	0	0	0	0	0	0	1	0	0	1
denovo6987	k__Bacteria	0	0	0	0	0	0	0	0	1	0
denovo6990	k__Bacteria	0	0	0	0	0	0	3	0	0	0
denovo6991	k__Bacteria	0	2	3	9	8	6	4	12	14	5
denovo7003	k__Bacteria	0	0	0	0	0	0	1	0	0	0
denovo7006	k__Bacteria	0	0	0	0	0	0	1	0	0	0
denovo701	k__Bacteria	0	0	0	0	0	5	0	4	2	0
denovo7025	k__Bacteria	0	0	0	0	0	0	0	0	1	0
denovo7027	k__Bacteria	1	0	0	0	0	0	0	0	1	0
denovo7028	k__Bacteria	1	0	0	0	0	0	0	0	0	0
denovo703	k__Bacteria	0	0	0	0	0	0	0	1	0	0
denovo7041	k__Bacteria	0	0	0	0	0	0	1	0	0	0
denovo7050	k__Bacteria	0	0	0	0	0	0	0	0	1	0
denovo7054	k__Bacteria	0	1	0	0	0	0	1	0	0	0
denovo7057	k__Bacteria	1	0	0	0	0	0	0	0	0	0
denovo706	k__Bacteria	0	0	0	0	0	0	0	0	1	0
denovo7071	k__Bacteria	0	0	0	0	0	0	0	1	0	0
denovo709	k__Bacteria	0	0	2	5	0	1	2	2	9	9
denovo7090	k__Bacteria	0	0	0	0	0	0	0	0	0	1
denovo7099	k__Bacteria	0	0	0	0	0	0	0	0	1	0
denovo7102	k__Bacteria	0	0	0	0	0	0	0	0	1	0
denovo7106	k__Bacteria	0	0	0	0	0	0	1	0	0	0
denovo7107	k__Bacteria	0	0	0	0	0	0	0	1	0	0
denovo7112	k__Bacteria	0	0	0	0	0	0	0	0	3	0
denovo7118	k__Bacteria	0	1	0	0	0	0	0	0	0	0
denovo712	k__Bacteria	0	0	0	0	0	0	0	0	1	0
denovo7122	k__Bacteria	0	0	0	0	1	1	0	0	0	0
denovo7126	k__Bacteria	0	1	1	5	1	3	1	1	0	1
denovo7130	k__Bacteria	0	0	0	0	0	0	0	1	0	0
denovo7131	k__Bacteria	0	0	0	0	0	0	0	0	1	0
denovo7141	k__Bacteria	0	0	0	0	0	0	0	1	0	0
denovo7142	k__Bacteria	0	0	0	0	0	0	0	1	0	0
denovo7152	k__Bacteria	0	0	0	0	0	0	0	1	0	0
denovo7167	k__Bacteria	0	0	0	0	0	0	1	0	1	0
denovo721	k__Bacteria	0	0	0	0	0	0	0	1	0	0
denovo722	k__Bacteria	0	0	0	0	0	0	0	1	0	0
denovo747	k__Bacteria	0	0	0	0	0	0	1	0	0	0
denovo749	k__Bacteria	0	0	0	1	0	0	0	0	0	0
denovo754	k__Bacteria	0	0	0	0	0	0	0	1	0	0
denovo758	k__Bacteria	0	0	0	0	0	0	1	0	0	0
denovo760	k__Bacteria	0	0	0	0	0	1	0	0	0	0
denovo765	k__Bacteria	0	4	3	0	5	10	5	1	1	4
denovo770	k__Bacteria	0	0	0	1	0	0	1	0	0	0
denovo777	k__Bacteria	0	0	0	0	0	0	0	1	0	0
denovo784	k__Bacteria	0	0	0	1	0	0	0	0	0	0
denovo799	k__Bacteria	0	0	0	0	1	0	0	0	0	0
denovo804	k__Bacteria	0	0	0	0	0	0	0	0	1	0
denovo805	k__Bacteria	0	0	0	0	0	0	0	0	1	0
denovo812	k__Bacteria	0	0	1	0	0	0	0	0	0	0
denovo813	k__Bacteria	0	0	0	2	0	0	0	0	0	0
denovo820	k__Bacteria	0	0	0	0	0	0	0	1	0	0
denovo826	k__Bacteria	0	0	0	0	0	0	0	1	1	0
denovo830	k__Bacteria	0	0	0	1	0	0	0	0	0	0
denovo840	k__Bacteria	0	0	0	0	0	0	0	0	1	0
denovo844	k__Bacteria	0	0	0	0	0	0	0	0	1	0
denovo847	k__Bacteria	0	0	0	0	0	0	0	1	0	0
denovo850	k__Bacteria	0	0	0	0	0	0	1	0	0	0
denovo867	k__Bacteria	0	0	0	0	0	1	0	0	0	0
denovo868	k__Bacteria	0	0	0	0	0	0	0	1	0	0
denovo87	k__Bacteria	0	0	0	0	0	0	0	2	0	0
denovo874	k__Bacteria	0	0	0	1	0	0	0	0	0	0
denovo879	k__Bacteria	0	1	0	0	0	0	0	0	0	0
denovo88	k__Bacteria	0	0	0	0	0	0	0	0	1	0
denovo890	k__Bacteria	0	0	0	0	0	0	0	0	1	0
denovo898	k__Bacteria	0	0	0	0	0	0	1	0	0	0
denovo90	k__Bacteria	0	0	0	0	0	0	0	0	1	0
denovo905	k__Bacteria	0	0	0	0	0	1	0	0	0	0
denovo910	k__Bacteria	0	0	0	0	0	0	0	1	0	0
denovo922	k__Bacteria	0	0	0	0	0	0	0	0	0	1
denovo923	k__Bacteria	0	0	0	0	0	1	0	0	0	0
denovo925	k__Bacteria	0	1	0	0	0	0	0	0	0	1
denovo93	k__Bacteria	0	0	0	0	0	0	2	0	0	0
denovo933	k__Bacteria	0	0	0	0	0	0	0	1	0	0
denovo935	k__Bacteria	0	0	1	0	0	0	0	0	0	0
denovo936	k__Bacteria	0	0	0	0	0	0	0	1	0	0
denovo937	k__Bacteria	0	0	0	0	0	0	0	1	0	0
denovo943	k__Bacteria	0	1	0	0	0	0	0	0	0	0
denovo948	k__Bacteria	0	0	0	0	0	0	0	0	0	1
denovo956	k__Bacteria	0	0	0	0	0	0	1	0	0	0
denovo961	k__Bacteria	0	2	0	0	0	0	0	0	0	0
denovo962	k__Bacteria	0	0	0	0	0	0	0	1	0	0
denovo963	k__Bacteria	0	0	0	0	3	0	0	0	0	0
denovo966	k__Bacteria	0	0	0	0	0	0	0	0	1	0
denovo969	k__Bacteria	0	3	0	3	0	3	3	0	1	5
denovo97	k__Bacteria	0	0	1	0	0	0	0	0	0	0
denovo980	k__Bacteria	0	0	0	0	0	0	0	0	1	0
denovo986	k__Bacteria	0	0	0	0	1	0	1	0	0	0
denovo993	k__Bacteria	0	0	0	0	0	0	0	0	0	1
denovo996	k__Bacteria	0	0	0	0	0	0	0	0	0	1
denovo1206	k__Bacteria; p__Acidobacteria; c__Acidobacteria-6; o__iii1-15; f__mb2424; g__; s__	0	0	0	0	0	0	0	2	0	0
denovo6284	k__Bacteria; p__Acidobacteria; c__Chloracidobacteria; o__; f__; g__; s__	0	0	0	0	0	0	0	0	0	1
denovo4700	k__Bacteria; p__Actinobacteria; c__Acidimicrobiia; o__Acidimicrobiales	0	0	0	0	0	0	0	0	1	0
denovo1448	k__Bacteria; p__Actinobacteria; c__Actinobacteria; o__Actinomycetales	0	1	0	0	0	0	0	0	0	0
denovo1753	k__Bacteria; p__Actinobacteria; c__Actinobacteria; o__Actinomycetales	0	0	0	0	0	0	0	0	0	1
denovo2108	k__Bacteria; p__Actinobacteria; c__Actinobacteria; o__Actinomycetales	0	0	0	0	0	0	0	0	1	0
denovo2114	k__Bacteria; p__Actinobacteria; c__Actinobacteria; o__Actinomycetales	1	0	0	0	0	0	0	0	0	0
denovo2274	k__Bacteria; p__Actinobacteria; c__Actinobacteria; o__Actinomycetales	0	2	0	0	0	3	0	1	3	1
denovo255	k__Bacteria; p__Actinobacteria; c__Actinobacteria; o__Actinomycetales	555	36	18	22	28	7	7	5	3	5
denovo3044	k__Bacteria; p__Actinobacteria; c__Actinobacteria; o__Actinomycetales	1	0	0	0	0	0	0	0	1	0
denovo3916	k__Bacteria; p__Actinobacteria; c__Actinobacteria; o__Actinomycetales	1	0	0	0	0	0	0	0	0	0
denovo4896	k__Bacteria; p__Actinobacteria; c__Actinobacteria; o__Actinomycetales	0	1	0	0	0	0	0	0	0	0
denovo5131	k__Bacteria; p__Actinobacteria; c__Actinobacteria; o__Actinomycetales	0	1	0	0	0	0	0	0	0	0
denovo5222	k__Bacteria; p__Actinobacteria; c__Actinobacteria; o__Actinomycetales	2	0	0	0	0	0	0	0	1	0
denovo5673	k__Bacteria; p__Actinobacteria; c__Actinobacteria; o__Actinomycetales	0	0	0	0	0	0	0	0	2	0
denovo6289	k__Bacteria; p__Actinobacteria; c__Actinobacteria; o__Actinomycetales	2	0	0	0	0	0	0	0	0	0
denovo6505	k__Bacteria; p__Actinobacteria; c__Actinobacteria; o__Actinomycetales	67	2	2	3	3	2	0	0	0	2
denovo7076	k__Bacteria; p__Actinobacteria; c__Actinobacteria; o__Actinomycetales	0	1	0	0	0	0	0	0	0	0
denovo211	k__Bacteria; p__Actinobacteria; c__Actinobacteria; o__Actinomycetales; f__Actinopolysporaceae; g__; s__	0	0	0	0	0	0	0	0	1	0
denovo2267	k__Bacteria; p__Actinobacteria; c__Actinobacteria; o__Actinomycetales; f__Actinopolysporaceae; g__; s__	0	10	4	7	6	3	3	6	9	12
denovo7078	k__Bacteria; p__Actinobacteria; c__Actinobacteria; o__Actinomycetales; f__Actinopolysporaceae; g__; s__	0	0	0	0	0	0	0	0	1	0
denovo482	k__Bacteria; p__Actinobacteria; c__Actinobacteria; o__Actinomycetales; f__Beutenbergiaceae; g__; s__	11	2	0	0	2	0	0	0	0	0
denovo4219	k__Bacteria; p__Actinobacteria; c__Actinobacteria; o__Actinomycetales; f__Brevibacteriaceae; g__Brevibacterium; s__	0	0	0	0	0	1	0	0	0	0
denovo6544	k__Bacteria; p__Actinobacteria; c__Actinobacteria; o__Actinomycetales; f__Corynebacteriaceae; g__Corynebacterium	0	0	0	0	0	0	1	0	0	0
denovo7132	k__Bacteria; p__Actinobacteria; c__Actinobacteria; o__Actinomycetales; f__Corynebacteriaceae; g__Corynebacterium	0	0	0	0	1	1	0	0	0	1
denovo1136	k__Bacteria; p__Actinobacteria; c__Actinobacteria; o__Actinomycetales; f__Corynebacteriaceae; g__Corynebacterium; s__	0	3	0	4	4	0	0	0	0	4
denovo3609	k__Bacteria; p__Actinobacteria; c__Actinobacteria; o__Actinomycetales; f__Corynebacteriaceae; g__Corynebacterium; s__	0	0	0	0	0	0	0	0	0	1
denovo491	k__Bacteria; p__Actinobacteria; c__Actinobacteria; o__Actinomycetales; f__Corynebacteriaceae; g__Corynebacterium; s__	0	0	0	0	0	0	0	0	0	1
denovo6569	k__Bacteria; p__Actinobacteria; c__Actinobacteria; o__Actinomycetales; f__Corynebacteriaceae; g__Corynebacterium; s__	0	0	0	0	0	0	0	0	1	0
denovo2960	k__Bacteria; p__Actinobacteria; c__Actinobacteria; o__Actinomycetales; f__Corynebacteriaceae; g__Corynebacterium; s__variabile	0	0	0	0	0	0	1	0	0	0
denovo6966	k__Bacteria; p__Actinobacteria; c__Actinobacteria; o__Actinomycetales; f__Corynebacteriaceae; g__Corynebacterium; s__variabile	0	0	0	0	0	1	2	0	1	1
denovo5836	k__Bacteria; p__Actinobacteria; c__Actinobacteria; o__Actinomycetales; f__Dermabacteraceae; g__Brachybacterium; s__conglomeratum	1	0	0	0	0	1	0	0	0	0
denovo2762	k__Bacteria; p__Actinobacteria; c__Actinobacteria; o__Actinomycetales; f__Geodermatophilaceae	7	0	0	1	3	0	0	0	0	0
denovo1859	k__Bacteria; p__Actinobacteria; c__Actinobacteria; o__Actinomycetales; f__Glycomycetaceae	0	0	0	1	0	0	0	0	0	0
denovo1954	k__Bacteria; p__Actinobacteria; c__Actinobacteria; o__Actinomycetales; f__Kineosporiaceae	58	3	1	2	6	1	1	0	0	0
denovo1179	k__Bacteria; p__Actinobacteria; c__Actinobacteria; o__Actinomycetales; f__Kineosporiaceae; g__Kineosporia; s__	1	0	0	0	0	0	0	0	0	0
denovo1062	k__Bacteria; p__Actinobacteria; c__Actinobacteria; o__Actinomycetales; f__Microbacteriaceae	0	0	0	1	0	0	0	0	0	0
denovo209	k__Bacteria; p__Actinobacteria; c__Actinobacteria; o__Actinomycetales; f__Microbacteriaceae	2	0	0	0	0	1	1	0	0	0
denovo4160	k__Bacteria; p__Actinobacteria; c__Actinobacteria; o__Actinomycetales; f__Microbacteriaceae	1	0	0	0	1	0	0	0	0	0
denovo5687	k__Bacteria; p__Actinobacteria; c__Actinobacteria; o__Actinomycetales; f__Microbacteriaceae	2	0	0	1	0	0	0	0	0	0
denovo7016	k__Bacteria; p__Actinobacteria; c__Actinobacteria; o__Actinomycetales; f__Microbacteriaceae	2	2	0	0	0	0	0	0	0	0
denovo4071	k__Bacteria; p__Actinobacteria; c__Actinobacteria; o__Actinomycetales; f__Microbacteriaceae; g__Leucobacter; s__	25	0	0	0	0	0	0	0	0	0
denovo3915	k__Bacteria; p__Actinobacteria; c__Actinobacteria; o__Actinomycetales; f__Microbacteriaceae; g__Microbacterium	35	5	1	1	3	0	0	0	0	0
denovo4358	k__Bacteria; p__Actinobacteria; c__Actinobacteria; o__Actinomycetales; f__Microbacteriaceae; g__Microbacterium	9	2	0	0	2	0	1	0	0	1
denovo5593	k__Bacteria; p__Actinobacteria; c__Actinobacteria; o__Actinomycetales; f__Microbacteriaceae; g__Microbacterium; s__	1	0	0	0	0	0	0	0	0	0
denovo4410	k__Bacteria; p__Actinobacteria; c__Actinobacteria; o__Actinomycetales; f__Nocardioidaceae; g__Nocardioides; s__	24	2	0	4	5	0	0	2	1	0
denovo2609	k__Bacteria; p__Actinobacteria; c__Actinobacteria; o__Actinomycetales; f__Nocardiopsaceae	0	0	0	0	0	0	0	0	1	0
denovo1102	k__Bacteria; p__Actinobacteria; c__Actinobacteria; o__Actinomycetales; f__Nocardiopsaceae; g__; s__	0	0	0	1	0	1	0	0	3	2
denovo2181	k__Bacteria; p__Actinobacteria; c__Actinobacteria; o__Actinomycetales; f__Propionibacteriaceae; g__Propionibacterium; s__acnes	2	16	0	0	0	0	8	0	0	0
denovo2685	k__Bacteria; p__Actinobacteria; c__Actinobacteria; o__Actinomycetales; f__Propionibacteriaceae; g__Propionibacterium; s__acnes	0	1	0	0	0	0	0	0	0	0
denovo2050	k__Bacteria; p__Actinobacteria; c__Actinobacteria; o__Actinomycetales; f__Pseudonocardiaceae	0	0	0	0	0	0	2	0	1	0
denovo5008	k__Bacteria; p__Actinobacteria; c__Actinobacteria; o__Actinomycetales; f__Pseudonocardiaceae	0	0	0	0	0	0	0	2	2	2
denovo6913	k__Bacteria; p__Actinobacteria; c__Actinobacteria; o__Actinomycetales; f__Pseudonocardiaceae	0	0	0	0	0	0	0	0	0	1
denovo2647	k__Bacteria; p__Actinobacteria; c__Actinobacteria; o__Actinomycetales; f__Pseudonocardiaceae; g__Saccharopolyspora; s__	0	1	0	0	0	0	0	0	3	0
denovo3803	k__Bacteria; p__Actinobacteria; c__Actinobacteria; o__Actinomycetales; f__Pseudonocardiaceae; g__Saccharopolyspora; s__	4	2	14	53	18	8	23	35	43	40
denovo2208	k__Bacteria; p__Actinobacteria; c__Actinobacteria; o__Actinomycetales; f__Pseudonocardiaceae; g__Saccharopolyspora; s__hirsuta	0	1	0	6	1	1	1	5	3	1
denovo2500	k__Bacteria; p__Actinobacteria; c__Actinobacteria; o__Actinomycetales; f__Streptomycetaceae	0	0	0	4	0	0	0	1	3	6
denovo5883	k__Bacteria; p__Actinobacteria; c__Actinobacteria; o__Actinomycetales; f__Streptomycetaceae	0	0	0	1	0	0	0	0	0	0
denovo38	k__Bacteria; p__Actinobacteria; c__Actinobacteria; o__Actinomycetales; f__Streptomycetaceae; g__; s__	0	0	0	0	0	0	0	0	1	0
denovo5062	k__Bacteria; p__Actinobacteria; c__Actinobacteria; o__Actinomycetales; f__Streptomycetaceae; g__; s__	0	0	0	0	0	0	0	1	0	1
denovo3171	k__Bacteria; p__Actinobacteria; c__Actinobacteria; o__Actinomycetales; f__Streptomycetaceae; g__Streptomyces	0	0	0	0	0	1	0	0	0	0
denovo366	k__Bacteria; p__Actinobacteria; c__Actinobacteria; o__Bifidobacteriales; f__Bifidobacteriaceae; g__; s__	0	1	0	0	0	0	0	0	1	0
denovo1858	k__Bacteria; p__Actinobacteria; c__Thermoleophilia; o__Solirubrobacterales; f__Patulibacteraceae; g__Patulibacter; s__	3	0	0	0	0	0	0	0	0	0
denovo421	k__Bacteria; p__Actinobacteria; c__Thermoleophilia; o__Solirubrobacterales; f__Solirubrobacteraceae; g__; s__	1	0	0	0	0	0	0	0	0	0
denovo4274	k__Bacteria; p__Armatimonadetes; c__[Fimbriimonadetes]; o__[Fimbriimonadales]; f__[Fimbriimonadaceae]; g__Fimbriimonas; s__	1	0	0	0	0	0	0	0	0	0
denovo283	k__Bacteria; p__Armatimonadetes; c__SJA-176; o__; f__; g__; s__	0	0	0	0	0	0	0	0	2	0
denovo4412	k__Bacteria; p__Armatimonadetes; c__SJA-176; o__; f__; g__; s__	0	0	2	6	0	0	4	1	3	3
denovo1	k__Bacteria; p__Bacteroidetes	0	0	0	0	1	0	0	0	0	0
denovo1014	k__Bacteria; p__Bacteroidetes	0	2	5	24	2	17	31	39	33	29
denovo125	k__Bacteria; p__Bacteroidetes	0	0	0	1	0	0	0	0	1	0
denovo1507	k__Bacteria; p__Bacteroidetes	0	0	0	0	0	0	0	0	1	0
denovo1741	k__Bacteria; p__Bacteroidetes	0	0	0	0	1	0	1	0	0	0
denovo2002	k__Bacteria; p__Bacteroidetes	0	0	0	0	0	1	0	0	0	0
denovo2035	k__Bacteria; p__Bacteroidetes	0	0	0	3	0	2	3	7	7	2
denovo2194	k__Bacteria; p__Bacteroidetes	0	0	0	1	0	1	1	1	0	0
denovo2390	k__Bacteria; p__Bacteroidetes	1	0	0	0	0	0	0	0	0	0
denovo2538	k__Bacteria; p__Bacteroidetes	0	0	0	0	0	0	0	0	0	1
denovo2545	k__Bacteria; p__Bacteroidetes	0	1	0	0	0	0	0	0	0	0
denovo2581	k__Bacteria; p__Bacteroidetes	0	0	0	0	0	0	0	1	3	0
denovo2699	k__Bacteria; p__Bacteroidetes	0	0	0	0	0	0	12	2	0	1
denovo277	k__Bacteria; p__Bacteroidetes	0	0	0	0	0	0	0	0	2	0
denovo2818	k__Bacteria; p__Bacteroidetes	0	0	0	0	0	0	0	1	0	0
denovo2888	k__Bacteria; p__Bacteroidetes	0	0	0	0	0	0	1	0	0	0
denovo3010	k__Bacteria; p__Bacteroidetes	0	0	0	0	0	0	0	1	0	0
denovo3142	k__Bacteria; p__Bacteroidetes	0	0	0	0	1	0	0	1	0	0
denovo3311	k__Bacteria; p__Bacteroidetes	0	0	0	0	1	0	0	0	0	0
denovo3412	k__Bacteria; p__Bacteroidetes	0	0	0	0	1	0	0	0	0	0
denovo3593	k__Bacteria; p__Bacteroidetes	0	0	0	0	0	0	0	0	1	0
denovo3651	k__Bacteria; p__Bacteroidetes	0	0	0	0	0	0	0	1	0	0
denovo3723	k__Bacteria; p__Bacteroidetes	0	0	0	0	0	1	0	0	0	0
denovo4008	k__Bacteria; p__Bacteroidetes	0	0	0	0	0	0	1	0	0	0
denovo4020	k__Bacteria; p__Bacteroidetes	0	0	0	0	0	0	0	0	0	1
denovo4073	k__Bacteria; p__Bacteroidetes	0	1	0	0	0	0	0	0	0	0
denovo4194	k__Bacteria; p__Bacteroidetes	1	0	0	0	0	1	1	1	1	0
denovo4218	k__Bacteria; p__Bacteroidetes	0	0	0	0	0	0	0	0	1	0
denovo44	k__Bacteria; p__Bacteroidetes	0	0	0	0	0	0	0	2	3	0
denovo4411	k__Bacteria; p__Bacteroidetes	0	2	0	0	0	0	0	0	0	0
denovo4757	k__Bacteria; p__Bacteroidetes	0	0	0	1	0	0	0	0	0	0
denovo4878	k__Bacteria; p__Bacteroidetes	0	0	0	0	0	0	0	0	3	0
denovo4914	k__Bacteria; p__Bacteroidetes	0	2	0	0	0	0	0	0	0	0
denovo5425	k__Bacteria; p__Bacteroidetes	0	0	0	0	0	0	1	1	0	0
denovo6193	k__Bacteria; p__Bacteroidetes	0	0	0	0	0	0	0	0	0	1
denovo6351	k__Bacteria; p__Bacteroidetes	0	0	0	0	0	0	0	0	0	1
denovo6369	k__Bacteria; p__Bacteroidetes	0	1	0	0	0	0	1	0	0	0
denovo6458	k__Bacteria; p__Bacteroidetes	0	0	0	0	1	0	0	0	0	2
denovo6495	k__Bacteria; p__Bacteroidetes	0	0	0	0	0	0	0	0	1	0
denovo65	k__Bacteria; p__Bacteroidetes	0	0	0	0	0	0	0	0	0	1
denovo6759	k__Bacteria; p__Bacteroidetes	0	0	0	0	0	0	0	1	0	0
denovo6763	k__Bacteria; p__Bacteroidetes	0	0	0	0	0	0	1	0	0	0
denovo6831	k__Bacteria; p__Bacteroidetes	0	0	0	0	0	0	1	0	0	0
denovo7081	k__Bacteria; p__Bacteroidetes	0	0	0	1	0	0	0	0	0	0
denovo7094	k__Bacteria; p__Bacteroidetes	0	1	0	0	0	0	0	0	0	0
denovo7115	k__Bacteria; p__Bacteroidetes	0	0	0	0	0	0	0	0	0	1
denovo713	k__Bacteria; p__Bacteroidetes	0	0	0	0	0	0	0	0	1	0
denovo7145	k__Bacteria; p__Bacteroidetes	0	0	0	0	0	0	0	1	0	0
denovo716	k__Bacteria; p__Bacteroidetes	0	1	0	1	0	0	0	0	2	0
denovo828	k__Bacteria; p__Bacteroidetes	0	0	0	0	1	0	3	0	0	0
denovo1045	k__Bacteria; p__Bacteroidetes; c__Bacteroidia	0	0	0	0	0	0	0	0	1	0
denovo117	k__Bacteria; p__Bacteroidetes; c__Bacteroidia	0	0	0	0	0	1	0	0	2	0
denovo1483	k__Bacteria; p__Bacteroidetes; c__Bacteroidia	0	0	0	1	0	1	0	1	2	0
denovo1643	k__Bacteria; p__Bacteroidetes; c__Bacteroidia	0	2	1	2	1	0	9	7	1	1
denovo2234	k__Bacteria; p__Bacteroidetes; c__Bacteroidia	0	0	1	0	0	0	0	0	0	0
denovo2523	k__Bacteria; p__Bacteroidetes; c__Bacteroidia	0	0	1	1	0	0	0	2	0	0
denovo2808	k__Bacteria; p__Bacteroidetes; c__Bacteroidia	0	0	0	0	0	0	0	3	0	1
denovo3454	k__Bacteria; p__Bacteroidetes; c__Bacteroidia	0	0	0	0	0	0	0	2	0	0
denovo4187	k__Bacteria; p__Bacteroidetes; c__Bacteroidia	1	1	3	0	0	0	0	1	2	2
denovo4469	k__Bacteria; p__Bacteroidetes; c__Bacteroidia	4	29	39	101	45	51	139	150	83	92
denovo5343	k__Bacteria; p__Bacteroidetes; c__Bacteroidia	0	0	0	0	0	0	1	0	0	0
denovo5566	k__Bacteria; p__Bacteroidetes; c__Bacteroidia	0	2	0	1	1	0	2	3	2	4
denovo5654	k__Bacteria; p__Bacteroidetes; c__Bacteroidia	0	0	0	0	0	2	1	2	0	0
denovo5927	k__Bacteria; p__Bacteroidetes; c__Bacteroidia	0	0	0	1	0	0	1	3	1	0
denovo631	k__Bacteria; p__Bacteroidetes; c__Bacteroidia	0	0	0	0	0	0	0	0	1	0
denovo739	k__Bacteria; p__Bacteroidetes; c__Bacteroidia	0	0	0	1	0	0	1	0	0	0
denovo774	k__Bacteria; p__Bacteroidetes; c__Bacteroidia	0	0	0	1	1	1	1	0	0	0
denovo1027	k__Bacteria; p__Bacteroidetes; c__Bacteroidia; o__Bacteroidales	0	0	0	0	1	1	1	2	2	1
denovo103	k__Bacteria; p__Bacteroidetes; c__Bacteroidia; o__Bacteroidales	0	0	0	0	0	0	0	0	1	0
denovo1031	k__Bacteria; p__Bacteroidetes; c__Bacteroidia; o__Bacteroidales	0	0	0	0	0	1	0	0	0	0
denovo1038	k__Bacteria; p__Bacteroidetes; c__Bacteroidia; o__Bacteroidales	0	0	0	1	0	0	0	0	0	0
denovo1073	k__Bacteria; p__Bacteroidetes; c__Bacteroidia; o__Bacteroidales	0	0	0	1	0	0	0	0	0	0
denovo111	k__Bacteria; p__Bacteroidetes; c__Bacteroidia; o__Bacteroidales	0	0	0	0	0	0	0	2	0	0
denovo1157	k__Bacteria; p__Bacteroidetes; c__Bacteroidia; o__Bacteroidales	0	0	0	1	0	0	0	0	1	0
denovo1159	k__Bacteria; p__Bacteroidetes; c__Bacteroidia; o__Bacteroidales	0	0	0	2	1	1	0	0	1	0
denovo1161	k__Bacteria; p__Bacteroidetes; c__Bacteroidia; o__Bacteroidales	0	0	0	0	0	1	0	0	0	0
denovo1162	k__Bacteria; p__Bacteroidetes; c__Bacteroidia; o__Bacteroidales	0	6	1	7	1	0	2	6	3	5
denovo1171	k__Bacteria; p__Bacteroidetes; c__Bacteroidia; o__Bacteroidales	0	0	0	0	0	0	0	0	1	0
denovo1176	k__Bacteria; p__Bacteroidetes; c__Bacteroidia; o__Bacteroidales	0	0	0	1	0	0	0	0	0	0
denovo1186	k__Bacteria; p__Bacteroidetes; c__Bacteroidia; o__Bacteroidales	0	0	0	2	0	0	1	0	1	0
denovo1223	k__Bacteria; p__Bacteroidetes; c__Bacteroidia; o__Bacteroidales	0	0	0	0	0	1	0	1	0	1
denovo1246	k__Bacteria; p__Bacteroidetes; c__Bacteroidia; o__Bacteroidales	0	0	0	0	0	0	0	0	1	0
denovo1257	k__Bacteria; p__Bacteroidetes; c__Bacteroidia; o__Bacteroidales	0	0	0	0	0	0	0	1	0	0
denovo1264	k__Bacteria; p__Bacteroidetes; c__Bacteroidia; o__Bacteroidales	0	0	0	0	0	0	1	0	0	0
denovo1272	k__Bacteria; p__Bacteroidetes; c__Bacteroidia; o__Bacteroidales	0	0	6	7	2	4	5	6	4	5
denovo1295	k__Bacteria; p__Bacteroidetes; c__Bacteroidia; o__Bacteroidales	0	0	0	0	0	0	2	0	0	0
denovo1308	k__Bacteria; p__Bacteroidetes; c__Bacteroidia; o__Bacteroidales	0	1	0	0	0	0	0	0	0	0
denovo1326	k__Bacteria; p__Bacteroidetes; c__Bacteroidia; o__Bacteroidales	0	0	0	0	0	0	1	0	0	0
denovo1340	k__Bacteria; p__Bacteroidetes; c__Bacteroidia; o__Bacteroidales	1	0	2	0	0	0	3	0	4	1
denovo1347	k__Bacteria; p__Bacteroidetes; c__Bacteroidia; o__Bacteroidales	0	2	0	2	0	0	0	3	1	0
denovo1359	k__Bacteria; p__Bacteroidetes; c__Bacteroidia; o__Bacteroidales	0	0	1	1	0	0	1	1	0	0
denovo1372	k__Bacteria; p__Bacteroidetes; c__Bacteroidia; o__Bacteroidales	6	27	26	63	23	34	65	90	99	66
denovo1387	k__Bacteria; p__Bacteroidetes; c__Bacteroidia; o__Bacteroidales	0	0	0	0	0	1	0	0	0	0
denovo1392	k__Bacteria; p__Bacteroidetes; c__Bacteroidia; o__Bacteroidales	0	2	0	8	2	8	29	19	12	2
denovo1439	k__Bacteria; p__Bacteroidetes; c__Bacteroidia; o__Bacteroidales	0	1	1	5	2	2	8	5	1	4
denovo1480	k__Bacteria; p__Bacteroidetes; c__Bacteroidia; o__Bacteroidales	0	0	0	0	0	0	0	0	1	0
denovo1490	k__Bacteria; p__Bacteroidetes; c__Bacteroidia; o__Bacteroidales	0	0	0	0	0	0	0	0	0	1
denovo1518	k__Bacteria; p__Bacteroidetes; c__Bacteroidia; o__Bacteroidales	0	0	0	1	0	1	0	1	0	0
denovo1530	k__Bacteria; p__Bacteroidetes; c__Bacteroidia; o__Bacteroidales	5	114	65	210	72	95	172	141	213	128
denovo1540	k__Bacteria; p__Bacteroidetes; c__Bacteroidia; o__Bacteroidales	0	0	0	0	0	0	0	0	1	0
denovo1541	k__Bacteria; p__Bacteroidetes; c__Bacteroidia; o__Bacteroidales	0	0	0	0	0	0	0	0	0	1
denovo1544	k__Bacteria; p__Bacteroidetes; c__Bacteroidia; o__Bacteroidales	0	3	0	4	9	1	3	2	5	2
denovo1546	k__Bacteria; p__Bacteroidetes; c__Bacteroidia; o__Bacteroidales	0	1	0	1	0	0	1	0	4	0
denovo1555	k__Bacteria; p__Bacteroidetes; c__Bacteroidia; o__Bacteroidales	0	0	0	0	0	1	0	0	0	0
denovo1571	k__Bacteria; p__Bacteroidetes; c__Bacteroidia; o__Bacteroidales	0	0	0	0	0	0	1	0	0	0
denovo1573	k__Bacteria; p__Bacteroidetes; c__Bacteroidia; o__Bacteroidales	0	0	0	0	0	0	0	0	1	0
denovo1578	k__Bacteria; p__Bacteroidetes; c__Bacteroidia; o__Bacteroidales	0	0	0	1	0	0	2	0	0	0
denovo1586	k__Bacteria; p__Bacteroidetes; c__Bacteroidia; o__Bacteroidales	0	0	0	0	0	0	2	0	1	0
denovo1590	k__Bacteria; p__Bacteroidetes; c__Bacteroidia; o__Bacteroidales	0	0	0	1	0	0	0	0	0	0
denovo1591	k__Bacteria; p__Bacteroidetes; c__Bacteroidia; o__Bacteroidales	0	0	0	0	1	0	0	0	0	0
denovo1604	k__Bacteria; p__Bacteroidetes; c__Bacteroidia; o__Bacteroidales	0	0	0	0	0	0	0	1	1	0
denovo1610	k__Bacteria; p__Bacteroidetes; c__Bacteroidia; o__Bacteroidales	0	0	0	0	0	0	0	0	0	1
denovo1619	k__Bacteria; p__Bacteroidetes; c__Bacteroidia; o__Bacteroidales	0	3	0	0	0	1	0	0	1	0
denovo1634	k__Bacteria; p__Bacteroidetes; c__Bacteroidia; o__Bacteroidales	0	0	2	0	0	0	0	0	0	1
denovo1637	k__Bacteria; p__Bacteroidetes; c__Bacteroidia; o__Bacteroidales	0	0	0	1	0	0	0	2	0	0
denovo164	k__Bacteria; p__Bacteroidetes; c__Bacteroidia; o__Bacteroidales	0	0	0	1	0	0	1	2	1	0
denovo1649	k__Bacteria; p__Bacteroidetes; c__Bacteroidia; o__Bacteroidales	1	0	0	0	0	0	0	0	0	0
denovo1658	k__Bacteria; p__Bacteroidetes; c__Bacteroidia; o__Bacteroidales	0	0	0	0	0	0	0	0	1	1
denovo1682	k__Bacteria; p__Bacteroidetes; c__Bacteroidia; o__Bacteroidales	0	0	0	0	0	0	0	1	0	0
denovo1698	k__Bacteria; p__Bacteroidetes; c__Bacteroidia; o__Bacteroidales	0	2	1	6	0	2	5	3	2	5
denovo171	k__Bacteria; p__Bacteroidetes; c__Bacteroidia; o__Bacteroidales	0	1	0	0	0	0	0	3	0	0
denovo1717	k__Bacteria; p__Bacteroidetes; c__Bacteroidia; o__Bacteroidales	2	16	4	21	7	14	33	35	27	20
denovo1722	k__Bacteria; p__Bacteroidetes; c__Bacteroidia; o__Bacteroidales	0	0	0	0	0	0	0	1	0	0
denovo1726	k__Bacteria; p__Bacteroidetes; c__Bacteroidia; o__Bacteroidales	0	0	0	1	0	0	0	5	0	1
denovo174	k__Bacteria; p__Bacteroidetes; c__Bacteroidia; o__Bacteroidales	0	0	1	0	0	0	0	0	0	1
denovo1749	k__Bacteria; p__Bacteroidetes; c__Bacteroidia; o__Bacteroidales	0	0	0	0	0	1	0	0	0	1
denovo1752	k__Bacteria; p__Bacteroidetes; c__Bacteroidia; o__Bacteroidales	0	0	0	0	0	1	5	5	4	2
denovo1759	k__Bacteria; p__Bacteroidetes; c__Bacteroidia; o__Bacteroidales	0	0	0	0	0	0	0	0	1	0
denovo177	k__Bacteria; p__Bacteroidetes; c__Bacteroidia; o__Bacteroidales	0	0	0	0	0	0	0	0	1	0
denovo1773	k__Bacteria; p__Bacteroidetes; c__Bacteroidia; o__Bacteroidales	0	0	0	0	1	0	0	1	1	0
denovo1792	k__Bacteria; p__Bacteroidetes; c__Bacteroidia; o__Bacteroidales	0	0	0	1	0	1	0	0	0	0
denovo18	k__Bacteria; p__Bacteroidetes; c__Bacteroidia; o__Bacteroidales	0	0	0	0	0	0	2	0	1	0
denovo180	k__Bacteria; p__Bacteroidetes; c__Bacteroidia; o__Bacteroidales	0	0	0	0	0	1	0	0	0	0
denovo1813	k__Bacteria; p__Bacteroidetes; c__Bacteroidia; o__Bacteroidales	1	0	0	1	0	1	3	0	0	1
denovo182	k__Bacteria; p__Bacteroidetes; c__Bacteroidia; o__Bacteroidales	0	0	0	0	0	0	0	1	0	0
denovo1821	k__Bacteria; p__Bacteroidetes; c__Bacteroidia; o__Bacteroidales	0	0	1	7	0	1	9	9	6	5
denovo1844	k__Bacteria; p__Bacteroidetes; c__Bacteroidia; o__Bacteroidales	0	0	0	1	0	1	2	0	0	0
denovo186	k__Bacteria; p__Bacteroidetes; c__Bacteroidia; o__Bacteroidales	0	0	0	0	2	0	0	0	0	0
denovo1883	k__Bacteria; p__Bacteroidetes; c__Bacteroidia; o__Bacteroidales	0	0	0	0	0	0	1	0	1	0
denovo1916	k__Bacteria; p__Bacteroidetes; c__Bacteroidia; o__Bacteroidales	0	0	1	1	0	1	1	0	1	1
denovo1930	k__Bacteria; p__Bacteroidetes; c__Bacteroidia; o__Bacteroidales	0	0	0	0	0	4	1	3	0	0
denovo1955	k__Bacteria; p__Bacteroidetes; c__Bacteroidia; o__Bacteroidales	0	1	0	0	0	0	0	1	1	0
denovo1977	k__Bacteria; p__Bacteroidetes; c__Bacteroidia; o__Bacteroidales	0	2	5	6	4	3	4	8	7	2
denovo1978	k__Bacteria; p__Bacteroidetes; c__Bacteroidia; o__Bacteroidales	0	0	0	0	1	0	0	0	0	0
denovo1990	k__Bacteria; p__Bacteroidetes; c__Bacteroidia; o__Bacteroidales	0	0	0	0	0	0	0	0	1	0
denovo1997	k__Bacteria; p__Bacteroidetes; c__Bacteroidia; o__Bacteroidales	0	0	0	0	0	0	0	2	4	0
denovo2009	k__Bacteria; p__Bacteroidetes; c__Bacteroidia; o__Bacteroidales	0	0	0	0	0	0	0	1	0	0
denovo2012	k__Bacteria; p__Bacteroidetes; c__Bacteroidia; o__Bacteroidales	0	0	0	0	0	0	0	1	0	0
denovo2025	k__Bacteria; p__Bacteroidetes; c__Bacteroidia; o__Bacteroidales	0	0	0	0	0	0	1	0	0	0
denovo2033	k__Bacteria; p__Bacteroidetes; c__Bacteroidia; o__Bacteroidales	0	0	0	0	0	0	0	0	1	0
denovo2034	k__Bacteria; p__Bacteroidetes; c__Bacteroidia; o__Bacteroidales	0	0	0	0	0	0	0	0	2	0
denovo2068	k__Bacteria; p__Bacteroidetes; c__Bacteroidia; o__Bacteroidales	0	0	0	0	0	0	0	0	2	0
denovo2089	k__Bacteria; p__Bacteroidetes; c__Bacteroidia; o__Bacteroidales	0	1	0	0	0	0	0	0	0	0
denovo2092	k__Bacteria; p__Bacteroidetes; c__Bacteroidia; o__Bacteroidales	0	3	9	3	2	6	7	3	4	4
denovo2094	k__Bacteria; p__Bacteroidetes; c__Bacteroidia; o__Bacteroidales	0	0	0	0	0	1	0	0	0	0
denovo2100	k__Bacteria; p__Bacteroidetes; c__Bacteroidia; o__Bacteroidales	0	0	2	0	0	0	0	0	0	0
denovo2116	k__Bacteria; p__Bacteroidetes; c__Bacteroidia; o__Bacteroidales	0	0	0	1	0	0	2	1	2	0
denovo2130	k__Bacteria; p__Bacteroidetes; c__Bacteroidia; o__Bacteroidales	0	0	0	1	0	0	0	0	0	0
denovo2132	k__Bacteria; p__Bacteroidetes; c__Bacteroidia; o__Bacteroidales	0	0	0	0	0	0	0	1	0	0
denovo2133	k__Bacteria; p__Bacteroidetes; c__Bacteroidia; o__Bacteroidales	0	0	0	0	0	0	0	0	2	0
denovo2141	k__Bacteria; p__Bacteroidetes; c__Bacteroidia; o__Bacteroidales	0	0	0	0	0	0	0	0	2	1
denovo2149	k__Bacteria; p__Bacteroidetes; c__Bacteroidia; o__Bacteroidales	0	0	1	0	0	0	0	0	0	1
denovo2152	k__Bacteria; p__Bacteroidetes; c__Bacteroidia; o__Bacteroidales	0	0	0	2	0	0	0	2	1	1
denovo217	k__Bacteria; p__Bacteroidetes; c__Bacteroidia; o__Bacteroidales	3	21	7	13	13	7	15	28	22	7
denovo2173	k__Bacteria; p__Bacteroidetes; c__Bacteroidia; o__Bacteroidales	0	0	0	0	0	0	0	1	0	0
denovo2177	k__Bacteria; p__Bacteroidetes; c__Bacteroidia; o__Bacteroidales	0	0	0	0	0	1	0	0	0	0
denovo2185	k__Bacteria; p__Bacteroidetes; c__Bacteroidia; o__Bacteroidales	0	0	0	0	0	1	0	0	0	0
denovo219	k__Bacteria; p__Bacteroidetes; c__Bacteroidia; o__Bacteroidales	0	1	1	3	0	1	1	3	2	0
denovo2197	k__Bacteria; p__Bacteroidetes; c__Bacteroidia; o__Bacteroidales	0	0	0	0	0	1	0	0	0	0
denovo2207	k__Bacteria; p__Bacteroidetes; c__Bacteroidia; o__Bacteroidales	0	1	1	0	0	0	0	1	0	0
denovo2214	k__Bacteria; p__Bacteroidetes; c__Bacteroidia; o__Bacteroidales	0	0	0	1	0	0	1	0	0	2
denovo2217	k__Bacteria; p__Bacteroidetes; c__Bacteroidia; o__Bacteroidales	0	1	1	1	0	3	1	2	2	0
denovo2236	k__Bacteria; p__Bacteroidetes; c__Bacteroidia; o__Bacteroidales	0	0	0	0	0	0	0	1	0	0
denovo2256	k__Bacteria; p__Bacteroidetes; c__Bacteroidia; o__Bacteroidales	0	0	0	0	0	0	1	0	0	0
denovo228	k__Bacteria; p__Bacteroidetes; c__Bacteroidia; o__Bacteroidales	0	0	0	0	0	0	0	1	0	0
denovo2302	k__Bacteria; p__Bacteroidetes; c__Bacteroidia; o__Bacteroidales	12	53	78	153	68	73	175	201	106	114
denovo2317	k__Bacteria; p__Bacteroidetes; c__Bacteroidia; o__Bacteroidales	0	0	0	1	0	0	1	1	1	0
denovo2329	k__Bacteria; p__Bacteroidetes; c__Bacteroidia; o__Bacteroidales	0	0	0	0	0	0	1	0	0	0
denovo2330	k__Bacteria; p__Bacteroidetes; c__Bacteroidia; o__Bacteroidales	0	3	0	4	0	0	4	5	5	1
denovo2345	k__Bacteria; p__Bacteroidetes; c__Bacteroidia; o__Bacteroidales	0	0	1	1	0	0	0	4	4	0
denovo2367	k__Bacteria; p__Bacteroidetes; c__Bacteroidia; o__Bacteroidales	0	0	1	0	0	0	0	0	0	0
denovo2385	k__Bacteria; p__Bacteroidetes; c__Bacteroidia; o__Bacteroidales	0	0	0	0	0	0	0	1	2	0
denovo2395	k__Bacteria; p__Bacteroidetes; c__Bacteroidia; o__Bacteroidales	0	0	0	0	1	0	0	0	0	0
denovo2398	k__Bacteria; p__Bacteroidetes; c__Bacteroidia; o__Bacteroidales	0	0	0	0	0	0	0	1	0	0
denovo2402	k__Bacteria; p__Bacteroidetes; c__Bacteroidia; o__Bacteroidales	0	0	3	3	0	1	4	1	0	2
denovo241	k__Bacteria; p__Bacteroidetes; c__Bacteroidia; o__Bacteroidales	0	1	0	3	0	5	1	5	5	2
denovo2437	k__Bacteria; p__Bacteroidetes; c__Bacteroidia; o__Bacteroidales	0	0	0	0	0	0	0	1	0	0
denovo2445	k__Bacteria; p__Bacteroidetes; c__Bacteroidia; o__Bacteroidales	0	0	0	1	0	0	0	1	1	0
denovo2450	k__Bacteria; p__Bacteroidetes; c__Bacteroidia; o__Bacteroidales	3	40	36	122	40	48	128	140	172	113
denovo2464	k__Bacteria; p__Bacteroidetes; c__Bacteroidia; o__Bacteroidales	0	0	0	0	0	1	0	0	0	0
denovo2476	k__Bacteria; p__Bacteroidetes; c__Bacteroidia; o__Bacteroidales	0	0	0	0	0	0	0	0	0	1
denovo2481	k__Bacteria; p__Bacteroidetes; c__Bacteroidia; o__Bacteroidales	0	0	0	0	0	1	0	2	0	0
denovo2498	k__Bacteria; p__Bacteroidetes; c__Bacteroidia; o__Bacteroidales	0	0	0	0	0	1	0	0	0	0
denovo252	k__Bacteria; p__Bacteroidetes; c__Bacteroidia; o__Bacteroidales	0	0	0	1	0	0	0	0	3	3
denovo2522	k__Bacteria; p__Bacteroidetes; c__Bacteroidia; o__Bacteroidales	0	0	0	0	0	0	0	0	1	0
denovo2542	k__Bacteria; p__Bacteroidetes; c__Bacteroidia; o__Bacteroidales	0	0	0	1	0	0	0	0	0	0
denovo2544	k__Bacteria; p__Bacteroidetes; c__Bacteroidia; o__Bacteroidales	0	1	0	0	0	0	0	0	0	0
denovo2546	k__Bacteria; p__Bacteroidetes; c__Bacteroidia; o__Bacteroidales	7	4	10	23	3	5	41	33	35	20
denovo2556	k__Bacteria; p__Bacteroidetes; c__Bacteroidia; o__Bacteroidales	0	1	9	8	7	3	6	7	9	9
denovo2574	k__Bacteria; p__Bacteroidetes; c__Bacteroidia; o__Bacteroidales	0	0	0	0	0	0	0	0	1	0
denovo2594	k__Bacteria; p__Bacteroidetes; c__Bacteroidia; o__Bacteroidales	0	0	1	0	1	1	0	0	2	0
denovo2610	k__Bacteria; p__Bacteroidetes; c__Bacteroidia; o__Bacteroidales	0	0	0	0	0	0	0	1	0	0
denovo2612	k__Bacteria; p__Bacteroidetes; c__Bacteroidia; o__Bacteroidales	0	0	0	0	0	0	0	0	1	0
denovo2614	k__Bacteria; p__Bacteroidetes; c__Bacteroidia; o__Bacteroidales	0	0	0	1	0	0	0	0	0	0
denovo2618	k__Bacteria; p__Bacteroidetes; c__Bacteroidia; o__Bacteroidales	0	0	0	0	0	0	0	0	1	0
denovo2621	k__Bacteria; p__Bacteroidetes; c__Bacteroidia; o__Bacteroidales	0	0	0	1	0	0	0	0	1	0
denovo2640	k__Bacteria; p__Bacteroidetes; c__Bacteroidia; o__Bacteroidales	0	0	0	0	0	0	0	0	0	1
denovo2677	k__Bacteria; p__Bacteroidetes; c__Bacteroidia; o__Bacteroidales	0	1	0	1	0	1	2	0	0	1
denovo2713	k__Bacteria; p__Bacteroidetes; c__Bacteroidia; o__Bacteroidales	0	0	0	0	0	1	0	0	0	0
denovo2714	k__Bacteria; p__Bacteroidetes; c__Bacteroidia; o__Bacteroidales	0	0	0	0	0	0	0	1	0	0
denovo2717	k__Bacteria; p__Bacteroidetes; c__Bacteroidia; o__Bacteroidales	0	0	0	0	0	0	0	1	0	0
denovo2719	k__Bacteria; p__Bacteroidetes; c__Bacteroidia; o__Bacteroidales	0	0	0	1	0	0	0	0	0	0
denovo2738	k__Bacteria; p__Bacteroidetes; c__Bacteroidia; o__Bacteroidales	0	1	0	0	0	0	0	1	0	0
denovo275	k__Bacteria; p__Bacteroidetes; c__Bacteroidia; o__Bacteroidales	1	3	2	165	1	3	29	48	327	159
denovo2770	k__Bacteria; p__Bacteroidetes; c__Bacteroidia; o__Bacteroidales	0	0	0	2	0	0	0	0	1	0
denovo2772	k__Bacteria; p__Bacteroidetes; c__Bacteroidia; o__Bacteroidales	0	0	0	0	0	0	0	0	1	0
denovo2785	k__Bacteria; p__Bacteroidetes; c__Bacteroidia; o__Bacteroidales	0	1	0	1	0	0	0	0	2	1
denovo2786	k__Bacteria; p__Bacteroidetes; c__Bacteroidia; o__Bacteroidales	0	1	0	0	0	0	0	0	0	0
denovo2787	k__Bacteria; p__Bacteroidetes; c__Bacteroidia; o__Bacteroidales	0	4	2	16	1	9	123	151	58	15
denovo2793	k__Bacteria; p__Bacteroidetes; c__Bacteroidia; o__Bacteroidales	0	1	0	0	1	0	0	0	1	0
denovo2820	k__Bacteria; p__Bacteroidetes; c__Bacteroidia; o__Bacteroidales	0	0	0	0	0	0	1	0	0	0
denovo2821	k__Bacteria; p__Bacteroidetes; c__Bacteroidia; o__Bacteroidales	0	0	0	1	0	0	0	1	4	0
denovo2837	k__Bacteria; p__Bacteroidetes; c__Bacteroidia; o__Bacteroidales	0	0	0	0	0	0	0	1	0	0
denovo2838	k__Bacteria; p__Bacteroidetes; c__Bacteroidia; o__Bacteroidales	0	0	0	0	0	0	1	1	0	0
denovo2846	k__Bacteria; p__Bacteroidetes; c__Bacteroidia; o__Bacteroidales	0	9	4	9	4	9	5	1	1	3
denovo2850	k__Bacteria; p__Bacteroidetes; c__Bacteroidia; o__Bacteroidales	0	0	0	0	1	0	0	1	0	0
denovo2886	k__Bacteria; p__Bacteroidetes; c__Bacteroidia; o__Bacteroidales	0	0	0	0	0	1	0	0	0	0
denovo2900	k__Bacteria; p__Bacteroidetes; c__Bacteroidia; o__Bacteroidales	0	0	0	0	0	0	0	1	0	0
denovo2905	k__Bacteria; p__Bacteroidetes; c__Bacteroidia; o__Bacteroidales	0	4	4	3	0	1	5	6	4	2
denovo2917	k__Bacteria; p__Bacteroidetes; c__Bacteroidia; o__Bacteroidales	0	0	0	1	0	1	2	0	0	0
denovo2922	k__Bacteria; p__Bacteroidetes; c__Bacteroidia; o__Bacteroidales	0	0	0	0	0	0	0	1	0	0
denovo2927	k__Bacteria; p__Bacteroidetes; c__Bacteroidia; o__Bacteroidales	0	1	0	0	0	0	0	0	0	0
denovo2956	k__Bacteria; p__Bacteroidetes; c__Bacteroidia; o__Bacteroidales	0	9	1	11	6	4	8	5	1	11
denovo2969	k__Bacteria; p__Bacteroidetes; c__Bacteroidia; o__Bacteroidales	0	0	0	0	0	1	0	0	0	0
denovo2974	k__Bacteria; p__Bacteroidetes; c__Bacteroidia; o__Bacteroidales	1	1	0	1	1	0	1	0	0	0
denovo2977	k__Bacteria; p__Bacteroidetes; c__Bacteroidia; o__Bacteroidales	0	0	0	0	0	0	0	1	0	1
denovo2994	k__Bacteria; p__Bacteroidetes; c__Bacteroidia; o__Bacteroidales	0	3	3	12	4	5	6	1	2	2
denovo302	k__Bacteria; p__Bacteroidetes; c__Bacteroidia; o__Bacteroidales	0	0	0	0	1	0	0	0	0	0
denovo3025	k__Bacteria; p__Bacteroidetes; c__Bacteroidia; o__Bacteroidales	0	0	0	0	0	0	0	0	0	1
denovo3029	k__Bacteria; p__Bacteroidetes; c__Bacteroidia; o__Bacteroidales	0	0	0	0	0	0	1	0	0	0
denovo3032	k__Bacteria; p__Bacteroidetes; c__Bacteroidia; o__Bacteroidales	0	0	0	0	0	0	1	1	0	0
denovo3054	k__Bacteria; p__Bacteroidetes; c__Bacteroidia; o__Bacteroidales	0	0	1	0	0	0	0	0	0	0
denovo3056	k__Bacteria; p__Bacteroidetes; c__Bacteroidia; o__Bacteroidales	0	0	0	0	0	0	0	0	0	1
denovo3069	k__Bacteria; p__Bacteroidetes; c__Bacteroidia; o__Bacteroidales	0	0	0	0	0	0	0	0	1	0
denovo3087	k__Bacteria; p__Bacteroidetes; c__Bacteroidia; o__Bacteroidales	0	0	1	0	0	0	0	1	0	0
denovo31	k__Bacteria; p__Bacteroidetes; c__Bacteroidia; o__Bacteroidales	0	0	0	1	0	0	1	0	0	0
denovo3112	k__Bacteria; p__Bacteroidetes; c__Bacteroidia; o__Bacteroidales	0	1	0	0	2	0	0	0	0	0
denovo312	k__Bacteria; p__Bacteroidetes; c__Bacteroidia; o__Bacteroidales	0	1	0	0	0	1	0	0	0	0
denovo3149	k__Bacteria; p__Bacteroidetes; c__Bacteroidia; o__Bacteroidales	0	0	0	0	1	0	0	0	0	0
denovo3150	k__Bacteria; p__Bacteroidetes; c__Bacteroidia; o__Bacteroidales	0	0	0	0	0	0	0	2	1	0
denovo3157	k__Bacteria; p__Bacteroidetes; c__Bacteroidia; o__Bacteroidales	0	0	0	2	0	0	0	2	0	0
denovo3215	k__Bacteria; p__Bacteroidetes; c__Bacteroidia; o__Bacteroidales	0	0	0	0	0	0	2	0	0	0
denovo3224	k__Bacteria; p__Bacteroidetes; c__Bacteroidia; o__Bacteroidales	0	0	0	0	2	0	0	1	0	0
denovo325	k__Bacteria; p__Bacteroidetes; c__Bacteroidia; o__Bacteroidales	0	0	0	0	0	0	0	2	0	0
denovo3250	k__Bacteria; p__Bacteroidetes; c__Bacteroidia; o__Bacteroidales	0	0	0	0	1	0	1	2	1	0
denovo3251	k__Bacteria; p__Bacteroidetes; c__Bacteroidia; o__Bacteroidales	0	0	0	0	0	0	0	0	1	0
denovo3263	k__Bacteria; p__Bacteroidetes; c__Bacteroidia; o__Bacteroidales	0	0	0	0	0	0	0	0	0	1
denovo3267	k__Bacteria; p__Bacteroidetes; c__Bacteroidia; o__Bacteroidales	0	0	0	1	0	0	0	0	0	0
denovo3281	k__Bacteria; p__Bacteroidetes; c__Bacteroidia; o__Bacteroidales	0	1	0	0	0	0	0	0	0	0
denovo3284	k__Bacteria; p__Bacteroidetes; c__Bacteroidia; o__Bacteroidales	0	1	0	0	0	0	0	0	0	0
denovo329	k__Bacteria; p__Bacteroidetes; c__Bacteroidia; o__Bacteroidales	0	0	0	0	0	0	1	1	0	2
denovo3291	k__Bacteria; p__Bacteroidetes; c__Bacteroidia; o__Bacteroidales	0	0	0	0	0	0	0	1	0	0
denovo3298	k__Bacteria; p__Bacteroidetes; c__Bacteroidia; o__Bacteroidales	0	3	2	5	3	5	2	8	3	0
denovo3300	k__Bacteria; p__Bacteroidetes; c__Bacteroidia; o__Bacteroidales	0	1	0	0	0	0	0	0	0	0
denovo3327	k__Bacteria; p__Bacteroidetes; c__Bacteroidia; o__Bacteroidales	0	1	0	0	0	0	0	0	0	0
denovo3330	k__Bacteria; p__Bacteroidetes; c__Bacteroidia; o__Bacteroidales	2	19	12	32	9	6	25	29	21	24
denovo3333	k__Bacteria; p__Bacteroidetes; c__Bacteroidia; o__Bacteroidales	0	0	0	0	0	0	0	1	0	0
denovo3334	k__Bacteria; p__Bacteroidetes; c__Bacteroidia; o__Bacteroidales	0	0	2	5	5	2	0	1	4	3
denovo3335	k__Bacteria; p__Bacteroidetes; c__Bacteroidia; o__Bacteroidales	0	1	0	0	0	1	1	0	3	0
denovo3370	k__Bacteria; p__Bacteroidetes; c__Bacteroidia; o__Bacteroidales	0	0	0	0	1	1	0	3	0	0
denovo34	k__Bacteria; p__Bacteroidetes; c__Bacteroidia; o__Bacteroidales	0	2	2	10	1	2	7	11	13	6
denovo3401	k__Bacteria; p__Bacteroidetes; c__Bacteroidia; o__Bacteroidales	0	0	1	0	0	0	0	0	0	0
denovo3402	k__Bacteria; p__Bacteroidetes; c__Bacteroidia; o__Bacteroidales	0	0	0	0	0	0	3	1	0	0
denovo3405	k__Bacteria; p__Bacteroidetes; c__Bacteroidia; o__Bacteroidales	0	0	0	0	0	0	1	0	0	0
denovo3416	k__Bacteria; p__Bacteroidetes; c__Bacteroidia; o__Bacteroidales	0	0	0	0	0	0	0	0	0	1
denovo3437	k__Bacteria; p__Bacteroidetes; c__Bacteroidia; o__Bacteroidales	0	1	0	0	0	0	0	0	0	1
denovo3447	k__Bacteria; p__Bacteroidetes; c__Bacteroidia; o__Bacteroidales	0	1	0	0	0	0	3	0	0	0
denovo345	k__Bacteria; p__Bacteroidetes; c__Bacteroidia; o__Bacteroidales	0	0	0	0	0	0	1	0	0	0
denovo3465	k__Bacteria; p__Bacteroidetes; c__Bacteroidia; o__Bacteroidales	0	0	0	0	0	0	1	0	1	0
denovo3489	k__Bacteria; p__Bacteroidetes; c__Bacteroidia; o__Bacteroidales	0	0	2	1	0	0	1	1	0	2
denovo3497	k__Bacteria; p__Bacteroidetes; c__Bacteroidia; o__Bacteroidales	0	0	0	0	0	0	0	1	0	0
denovo3514	k__Bacteria; p__Bacteroidetes; c__Bacteroidia; o__Bacteroidales	0	1	0	0	0	0	0	1	1	0
denovo354	k__Bacteria; p__Bacteroidetes; c__Bacteroidia; o__Bacteroidales	0	0	0	1	0	0	0	0	4	1
denovo3541	k__Bacteria; p__Bacteroidetes; c__Bacteroidia; o__Bacteroidales	0	0	1	0	0	0	0	0	0	0
denovo3566	k__Bacteria; p__Bacteroidetes; c__Bacteroidia; o__Bacteroidales	0	0	1	0	1	0	0	1	0	0
denovo3572	k__Bacteria; p__Bacteroidetes; c__Bacteroidia; o__Bacteroidales	0	0	1	0	1	1	3	2	0	0
denovo3577	k__Bacteria; p__Bacteroidetes; c__Bacteroidia; o__Bacteroidales	0	0	0	0	0	1	0	0	0	0
denovo358	k__Bacteria; p__Bacteroidetes; c__Bacteroidia; o__Bacteroidales	0	0	0	1	0	1	0	1	0	0
denovo3581	k__Bacteria; p__Bacteroidetes; c__Bacteroidia; o__Bacteroidales	0	0	0	1	0	0	0	0	1	0
denovo3589	k__Bacteria; p__Bacteroidetes; c__Bacteroidia; o__Bacteroidales	0	0	0	0	0	0	0	0	1	0
denovo3603	k__Bacteria; p__Bacteroidetes; c__Bacteroidia; o__Bacteroidales	0	0	0	0	0	0	1	1	0	0
denovo3607	k__Bacteria; p__Bacteroidetes; c__Bacteroidia; o__Bacteroidales	0	0	0	1	0	0	0	0	0	0
denovo3610	k__Bacteria; p__Bacteroidetes; c__Bacteroidia; o__Bacteroidales	0	0	0	0	0	1	0	1	1	0
denovo3618	k__Bacteria; p__Bacteroidetes; c__Bacteroidia; o__Bacteroidales	0	0	0	1	0	0	0	0	0	0
denovo3635	k__Bacteria; p__Bacteroidetes; c__Bacteroidia; o__Bacteroidales	0	0	0	0	0	1	0	0	2	0
denovo3658	k__Bacteria; p__Bacteroidetes; c__Bacteroidia; o__Bacteroidales	1	0	7	7	0	1	11	10	11	7
denovo3663	k__Bacteria; p__Bacteroidetes; c__Bacteroidia; o__Bacteroidales	0	0	0	0	0	0	0	0	1	0
denovo3683	k__Bacteria; p__Bacteroidetes; c__Bacteroidia; o__Bacteroidales	0	0	0	1	0	0	0	0	0	0
denovo3686	k__Bacteria; p__Bacteroidetes; c__Bacteroidia; o__Bacteroidales	0	0	0	0	0	0	0	0	1	0
denovo3726	k__Bacteria; p__Bacteroidetes; c__Bacteroidia; o__Bacteroidales	0	0	0	0	0	0	0	1	0	0
denovo3735	k__Bacteria; p__Bacteroidetes; c__Bacteroidia; o__Bacteroidales	0	0	0	0	0	0	0	0	1	0
denovo3741	k__Bacteria; p__Bacteroidetes; c__Bacteroidia; o__Bacteroidales	0	0	0	0	0	0	0	0	0	1
denovo377	k__Bacteria; p__Bacteroidetes; c__Bacteroidia; o__Bacteroidales	0	0	0	0	0	0	1	0	0	0
denovo3772	k__Bacteria; p__Bacteroidetes; c__Bacteroidia; o__Bacteroidales	0	0	2	0	2	0	1	2	0	2
denovo379	k__Bacteria; p__Bacteroidetes; c__Bacteroidia; o__Bacteroidales	0	0	0	0	0	0	1	0	0	0
denovo3792	k__Bacteria; p__Bacteroidetes; c__Bacteroidia; o__Bacteroidales	0	0	0	0	1	0	0	0	0	0
denovo3805	k__Bacteria; p__Bacteroidetes; c__Bacteroidia; o__Bacteroidales	1	83	55	151	58	57	205	222	133	120
denovo3806	k__Bacteria; p__Bacteroidetes; c__Bacteroidia; o__Bacteroidales	1	45	25	133	9	33	61	116	190	145
denovo3810	k__Bacteria; p__Bacteroidetes; c__Bacteroidia; o__Bacteroidales	0	0	0	0	0	0	3	2	4	0
denovo3812	k__Bacteria; p__Bacteroidetes; c__Bacteroidia; o__Bacteroidales	0	0	0	0	0	0	0	0	1	0
denovo3847	k__Bacteria; p__Bacteroidetes; c__Bacteroidia; o__Bacteroidales	0	1	0	0	0	0	0	0	0	0
denovo3861	k__Bacteria; p__Bacteroidetes; c__Bacteroidia; o__Bacteroidales	0	0	0	1	0	0	0	0	0	0
denovo3873	k__Bacteria; p__Bacteroidetes; c__Bacteroidia; o__Bacteroidales	0	0	0	0	0	0	0	0	1	0
denovo3875	k__Bacteria; p__Bacteroidetes; c__Bacteroidia; o__Bacteroidales	0	0	0	0	0	0	1	0	0	0
denovo3883	k__Bacteria; p__Bacteroidetes; c__Bacteroidia; o__Bacteroidales	0	0	0	0	0	0	1	0	0	0
denovo3889	k__Bacteria; p__Bacteroidetes; c__Bacteroidia; o__Bacteroidales	0	0	0	0	0	1	0	0	0	0
denovo3911	k__Bacteria; p__Bacteroidetes; c__Bacteroidia; o__Bacteroidales	0	0	0	0	0	0	2	2	2	0
denovo3921	k__Bacteria; p__Bacteroidetes; c__Bacteroidia; o__Bacteroidales	0	0	0	0	1	0	0	0	1	0
denovo3930	k__Bacteria; p__Bacteroidetes; c__Bacteroidia; o__Bacteroidales	0	0	1	3	1	0	1	3	15	1
denovo3940	k__Bacteria; p__Bacteroidetes; c__Bacteroidia; o__Bacteroidales	0	1	1	0	0	0	0	2	0	0
denovo3948	k__Bacteria; p__Bacteroidetes; c__Bacteroidia; o__Bacteroidales	0	15	11	22	11	10	18	19	7	29
denovo3949	k__Bacteria; p__Bacteroidetes; c__Bacteroidia; o__Bacteroidales	0	0	0	0	0	0	0	1	0	0
denovo395	k__Bacteria; p__Bacteroidetes; c__Bacteroidia; o__Bacteroidales	0	0	0	0	0	0	0	0	0	1
denovo3955	k__Bacteria; p__Bacteroidetes; c__Bacteroidia; o__Bacteroidales	0	0	0	1	0	0	0	0	1	0
denovo3970	k__Bacteria; p__Bacteroidetes; c__Bacteroidia; o__Bacteroidales	0	1	0	0	0	0	0	0	1	1
denovo3972	k__Bacteria; p__Bacteroidetes; c__Bacteroidia; o__Bacteroidales	0	0	0	0	0	0	0	0	1	0
denovo3983	k__Bacteria; p__Bacteroidetes; c__Bacteroidia; o__Bacteroidales	1	7	23	39	17	19	67	68	56	38
denovo3986	k__Bacteria; p__Bacteroidetes; c__Bacteroidia; o__Bacteroidales	0	0	0	0	0	0	0	0	0	1
denovo3992	k__Bacteria; p__Bacteroidetes; c__Bacteroidia; o__Bacteroidales	0	1	1	1	0	0	3	2	6	2
denovo3994	k__Bacteria; p__Bacteroidetes; c__Bacteroidia; o__Bacteroidales	0	0	0	0	0	0	1	0	0	0
denovo4023	k__Bacteria; p__Bacteroidetes; c__Bacteroidia; o__Bacteroidales	0	2	2	3	2	1	6	7	6	5
denovo4030	k__Bacteria; p__Bacteroidetes; c__Bacteroidia; o__Bacteroidales	0	0	0	0	0	0	1	0	0	0
denovo4063	k__Bacteria; p__Bacteroidetes; c__Bacteroidia; o__Bacteroidales	0	0	0	0	0	0	0	0	1	0
denovo4079	k__Bacteria; p__Bacteroidetes; c__Bacteroidia; o__Bacteroidales	0	0	0	0	0	0	1	1	0	0
denovo4081	k__Bacteria; p__Bacteroidetes; c__Bacteroidia; o__Bacteroidales	0	2	1	3	0	2	1	2	5	5
denovo4087	k__Bacteria; p__Bacteroidetes; c__Bacteroidia; o__Bacteroidales	0	0	0	0	0	0	0	0	0	1
denovo4097	k__Bacteria; p__Bacteroidetes; c__Bacteroidia; o__Bacteroidales	0	0	0	0	0	0	0	1	0	0
denovo4101	k__Bacteria; p__Bacteroidetes; c__Bacteroidia; o__Bacteroidales	0	0	0	0	0	0	1	0	0	0
denovo4106	k__Bacteria; p__Bacteroidetes; c__Bacteroidia; o__Bacteroidales	0	0	0	1	1	0	2	1	2	0
denovo4109	k__Bacteria; p__Bacteroidetes; c__Bacteroidia; o__Bacteroidales	0	2	1	3	4	4	7	6	3	3
denovo4131	k__Bacteria; p__Bacteroidetes; c__Bacteroidia; o__Bacteroidales	0	0	0	4	4	1	2	0	1	1
denovo4149	k__Bacteria; p__Bacteroidetes; c__Bacteroidia; o__Bacteroidales	0	1	0	2	0	1	1	3	2	1
denovo4172	k__Bacteria; p__Bacteroidetes; c__Bacteroidia; o__Bacteroidales	0	0	0	0	0	0	1	0	0	0
denovo4179	k__Bacteria; p__Bacteroidetes; c__Bacteroidia; o__Bacteroidales	0	0	0	1	0	1	0	0	2	0
denovo4203	k__Bacteria; p__Bacteroidetes; c__Bacteroidia; o__Bacteroidales	0	0	0	0	0	0	1	2	0	0
denovo4205	k__Bacteria; p__Bacteroidetes; c__Bacteroidia; o__Bacteroidales	0	0	0	0	0	0	2	0	0	0
denovo4206	k__Bacteria; p__Bacteroidetes; c__Bacteroidia; o__Bacteroidales	0	0	0	0	0	0	0	0	0	1
denovo422	k__Bacteria; p__Bacteroidetes; c__Bacteroidia; o__Bacteroidales	0	0	0	0	0	0	0	1	0	0
denovo4230	k__Bacteria; p__Bacteroidetes; c__Bacteroidia; o__Bacteroidales	0	0	0	0	0	1	0	0	0	0
denovo4233	k__Bacteria; p__Bacteroidetes; c__Bacteroidia; o__Bacteroidales	0	0	0	1	0	0	0	1	2	0
denovo4238	k__Bacteria; p__Bacteroidetes; c__Bacteroidia; o__Bacteroidales	0	0	0	0	0	0	0	1	0	0
denovo424	k__Bacteria; p__Bacteroidetes; c__Bacteroidia; o__Bacteroidales	0	0	0	0	0	0	0	1	0	0
denovo4248	k__Bacteria; p__Bacteroidetes; c__Bacteroidia; o__Bacteroidales	0	14	4	4	1	5	29	13	7	1
denovo4250	k__Bacteria; p__Bacteroidetes; c__Bacteroidia; o__Bacteroidales	0	0	0	0	0	0	0	1	0	0
denovo4252	k__Bacteria; p__Bacteroidetes; c__Bacteroidia; o__Bacteroidales	0	0	0	2	0	1	0	0	0	0
denovo426	k__Bacteria; p__Bacteroidetes; c__Bacteroidia; o__Bacteroidales	0	0	0	0	0	0	1	0	0	0
denovo4273	k__Bacteria; p__Bacteroidetes; c__Bacteroidia; o__Bacteroidales	0	0	1	5	0	0	1	0	2	1
denovo4344	k__Bacteria; p__Bacteroidetes; c__Bacteroidia; o__Bacteroidales	0	0	0	0	0	1	4	0	2	0
denovo4347	k__Bacteria; p__Bacteroidetes; c__Bacteroidia; o__Bacteroidales	0	1	0	0	0	0	0	0	0	0
denovo4362	k__Bacteria; p__Bacteroidetes; c__Bacteroidia; o__Bacteroidales	0	0	0	0	0	0	1	0	0	1
denovo4378	k__Bacteria; p__Bacteroidetes; c__Bacteroidia; o__Bacteroidales	0	0	0	0	0	0	0	1	0	0
denovo4380	k__Bacteria; p__Bacteroidetes; c__Bacteroidia; o__Bacteroidales	0	0	2	0	0	0	0	0	0	0
denovo4403	k__Bacteria; p__Bacteroidetes; c__Bacteroidia; o__Bacteroidales	0	0	0	0	0	1	0	0	0	1
denovo4404	k__Bacteria; p__Bacteroidetes; c__Bacteroidia; o__Bacteroidales	0	0	0	1	0	0	0	0	0	0
denovo443	k__Bacteria; p__Bacteroidetes; c__Bacteroidia; o__Bacteroidales	0	0	0	1	0	0	0	0	0	0
denovo4445	k__Bacteria; p__Bacteroidetes; c__Bacteroidia; o__Bacteroidales	0	2	0	0	0	0	0	1	0	0
denovo4454	k__Bacteria; p__Bacteroidetes; c__Bacteroidia; o__Bacteroidales	0	0	0	0	0	0	0	1	0	0
denovo4463	k__Bacteria; p__Bacteroidetes; c__Bacteroidia; o__Bacteroidales	0	0	0	0	0	0	2	2	1	0
denovo4479	k__Bacteria; p__Bacteroidetes; c__Bacteroidia; o__Bacteroidales	0	0	0	7	0	0	0	0	1	0
denovo4480	k__Bacteria; p__Bacteroidetes; c__Bacteroidia; o__Bacteroidales	0	0	0	0	0	0	0	0	1	1
denovo4493	k__Bacteria; p__Bacteroidetes; c__Bacteroidia; o__Bacteroidales	0	0	0	0	0	0	1	0	0	0
denovo4528	k__Bacteria; p__Bacteroidetes; c__Bacteroidia; o__Bacteroidales	0	0	0	0	0	0	0	0	0	1
denovo4530	k__Bacteria; p__Bacteroidetes; c__Bacteroidia; o__Bacteroidales	0	0	0	1	0	0	1	2	3	0
denovo4531	k__Bacteria; p__Bacteroidetes; c__Bacteroidia; o__Bacteroidales	0	0	1	0	0	0	0	0	0	0
denovo4555	k__Bacteria; p__Bacteroidetes; c__Bacteroidia; o__Bacteroidales	2	4	4	4	2	3	4	6	6	6
denovo4557	k__Bacteria; p__Bacteroidetes; c__Bacteroidia; o__Bacteroidales	5	31	22	113	25	41	86	101	124	82
denovo4559	k__Bacteria; p__Bacteroidetes; c__Bacteroidia; o__Bacteroidales	0	1	0	0	0	0	1	0	1	1
denovo4568	k__Bacteria; p__Bacteroidetes; c__Bacteroidia; o__Bacteroidales	0	0	1	0	0	1	0	0	0	0
denovo464	k__Bacteria; p__Bacteroidetes; c__Bacteroidia; o__Bacteroidales	0	0	0	0	0	0	1	0	0	0
denovo4641	k__Bacteria; p__Bacteroidetes; c__Bacteroidia; o__Bacteroidales	0	3	2	16	0	2	3	6	1	6
denovo4651	k__Bacteria; p__Bacteroidetes; c__Bacteroidia; o__Bacteroidales	0	1	0	0	0	0	0	0	0	0
denovo4653	k__Bacteria; p__Bacteroidetes; c__Bacteroidia; o__Bacteroidales	0	0	0	1	1	0	0	0	0	1
denovo4692	k__Bacteria; p__Bacteroidetes; c__Bacteroidia; o__Bacteroidales	0	0	0	0	0	0	2	3	0	0
denovo4734	k__Bacteria; p__Bacteroidetes; c__Bacteroidia; o__Bacteroidales	0	1	0	0	0	0	0	0	0	0
denovo4747	k__Bacteria; p__Bacteroidetes; c__Bacteroidia; o__Bacteroidales	0	0	0	0	0	0	0	1	0	0
denovo4777	k__Bacteria; p__Bacteroidetes; c__Bacteroidia; o__Bacteroidales	0	0	0	0	0	0	0	1	0	0
denovo4817	k__Bacteria; p__Bacteroidetes; c__Bacteroidia; o__Bacteroidales	0	0	0	0	0	0	0	0	1	0
denovo4823	k__Bacteria; p__Bacteroidetes; c__Bacteroidia; o__Bacteroidales	0	0	0	1	0	0	0	0	0	0
denovo4826	k__Bacteria; p__Bacteroidetes; c__Bacteroidia; o__Bacteroidales	0	1	0	4	0	2	3	2	3	2
denovo4835	k__Bacteria; p__Bacteroidetes; c__Bacteroidia; o__Bacteroidales	0	0	0	0	0	0	0	0	1	1
denovo4859	k__Bacteria; p__Bacteroidetes; c__Bacteroidia; o__Bacteroidales	5	10	12	100	12	20	54	75	141	102
denovo4869	k__Bacteria; p__Bacteroidetes; c__Bacteroidia; o__Bacteroidales	0	0	0	1	0	0	0	0	0	1
denovo4871	k__Bacteria; p__Bacteroidetes; c__Bacteroidia; o__Bacteroidales	0	0	0	0	0	0	1	0	0	0
denovo4894	k__Bacteria; p__Bacteroidetes; c__Bacteroidia; o__Bacteroidales	0	0	0	0	0	0	1	0	1	0
denovo4905	k__Bacteria; p__Bacteroidetes; c__Bacteroidia; o__Bacteroidales	0	0	0	0	1	0	0	0	0	0
denovo4941	k__Bacteria; p__Bacteroidetes; c__Bacteroidia; o__Bacteroidales	0	0	0	1	0	0	0	0	0	1
denovo4944	k__Bacteria; p__Bacteroidetes; c__Bacteroidia; o__Bacteroidales	0	0	0	0	2	0	0	0	0	0
denovo4957	k__Bacteria; p__Bacteroidetes; c__Bacteroidia; o__Bacteroidales	0	2	0	0	0	0	0	3	1	0
denovo4970	k__Bacteria; p__Bacteroidetes; c__Bacteroidia; o__Bacteroidales	0	0	0	0	0	0	3	1	1	0
denovo4973	k__Bacteria; p__Bacteroidetes; c__Bacteroidia; o__Bacteroidales	0	0	0	0	0	0	0	0	0	1
denovo4977	k__Bacteria; p__Bacteroidetes; c__Bacteroidia; o__Bacteroidales	0	1	0	1	0	1	0	1	0	0
denovo4979	k__Bacteria; p__Bacteroidetes; c__Bacteroidia; o__Bacteroidales	0	0	0	0	0	0	0	2	0	0
denovo4992	k__Bacteria; p__Bacteroidetes; c__Bacteroidia; o__Bacteroidales	0	0	0	0	0	0	0	0	1	0
denovo5001	k__Bacteria; p__Bacteroidetes; c__Bacteroidia; o__Bacteroidales	0	0	0	1	0	0	0	2	0	0
denovo5005	k__Bacteria; p__Bacteroidetes; c__Bacteroidia; o__Bacteroidales	0	0	0	0	0	0	0	1	0	0
denovo5015	k__Bacteria; p__Bacteroidetes; c__Bacteroidia; o__Bacteroidales	0	0	0	0	0	1	0	0	0	0
denovo5029	k__Bacteria; p__Bacteroidetes; c__Bacteroidia; o__Bacteroidales	0	0	0	2	0	0	5	0	0	0
denovo504	k__Bacteria; p__Bacteroidetes; c__Bacteroidia; o__Bacteroidales	0	0	0	0	0	0	3	0	1	0
denovo5061	k__Bacteria; p__Bacteroidetes; c__Bacteroidia; o__Bacteroidales	0	0	0	0	0	0	0	0	0	3
denovo5063	k__Bacteria; p__Bacteroidetes; c__Bacteroidia; o__Bacteroidales	0	0	0	0	0	1	0	0	0	0
denovo5071	k__Bacteria; p__Bacteroidetes; c__Bacteroidia; o__Bacteroidales	0	0	0	0	0	0	0	0	2	0
denovo5075	k__Bacteria; p__Bacteroidetes; c__Bacteroidia; o__Bacteroidales	0	0	0	0	0	0	0	0	1	0
denovo5095	k__Bacteria; p__Bacteroidetes; c__Bacteroidia; o__Bacteroidales	0	0	0	0	0	0	1	0	0	0
denovo5096	k__Bacteria; p__Bacteroidetes; c__Bacteroidia; o__Bacteroidales	0	0	0	0	0	0	0	1	0	0
denovo5113	k__Bacteria; p__Bacteroidetes; c__Bacteroidia; o__Bacteroidales	1	0	4	11	5	4	4	14	11	7
denovo5140	k__Bacteria; p__Bacteroidetes; c__Bacteroidia; o__Bacteroidales	0	0	0	0	0	0	1	0	0	0
denovo5146	k__Bacteria; p__Bacteroidetes; c__Bacteroidia; o__Bacteroidales	0	0	0	0	0	1	0	1	0	0
denovo5154	k__Bacteria; p__Bacteroidetes; c__Bacteroidia; o__Bacteroidales	0	1	1	2	0	0	1	1	0	0
denovo5157	k__Bacteria; p__Bacteroidetes; c__Bacteroidia; o__Bacteroidales	0	0	0	0	0	0	1	0	0	0
denovo5163	k__Bacteria; p__Bacteroidetes; c__Bacteroidia; o__Bacteroidales	0	0	0	0	0	0	1	0	0	0
denovo5164	k__Bacteria; p__Bacteroidetes; c__Bacteroidia; o__Bacteroidales	0	0	0	0	0	0	0	0	1	0
denovo5176	k__Bacteria; p__Bacteroidetes; c__Bacteroidia; o__Bacteroidales	0	0	0	0	0	0	0	0	1	0
denovo5180	k__Bacteria; p__Bacteroidetes; c__Bacteroidia; o__Bacteroidales	0	1	4	5	4	2	8	6	2	3
denovo5181	k__Bacteria; p__Bacteroidetes; c__Bacteroidia; o__Bacteroidales	0	0	0	0	0	0	0	1	0	0
denovo5182	k__Bacteria; p__Bacteroidetes; c__Bacteroidia; o__Bacteroidales	0	0	0	2	0	0	0	0	0	0
denovo5190	k__Bacteria; p__Bacteroidetes; c__Bacteroidia; o__Bacteroidales	0	0	0	1	0	0	0	0	0	0
denovo5191	k__Bacteria; p__Bacteroidetes; c__Bacteroidia; o__Bacteroidales	0	0	0	5	0	0	1	0	0	1
denovo52	k__Bacteria; p__Bacteroidetes; c__Bacteroidia; o__Bacteroidales	0	0	0	0	0	0	0	2	0	0
denovo5216	k__Bacteria; p__Bacteroidetes; c__Bacteroidia; o__Bacteroidales	0	0	0	0	0	0	0	1	0	0
denovo5218	k__Bacteria; p__Bacteroidetes; c__Bacteroidia; o__Bacteroidales	0	0	0	0	0	0	0	1	0	0
denovo522	k__Bacteria; p__Bacteroidetes; c__Bacteroidia; o__Bacteroidales	0	0	0	0	0	0	0	0	1	0
denovo5225	k__Bacteria; p__Bacteroidetes; c__Bacteroidia; o__Bacteroidales	0	0	0	0	0	0	1	0	0	0
denovo5230	k__Bacteria; p__Bacteroidetes; c__Bacteroidia; o__Bacteroidales	0	0	0	0	0	0	1	0	0	0
denovo5243	k__Bacteria; p__Bacteroidetes; c__Bacteroidia; o__Bacteroidales	0	0	0	0	0	0	0	0	1	0
denovo5246	k__Bacteria; p__Bacteroidetes; c__Bacteroidia; o__Bacteroidales	0	0	0	0	0	0	5	0	0	1
denovo5252	k__Bacteria; p__Bacteroidetes; c__Bacteroidia; o__Bacteroidales	0	0	0	0	0	0	0	1	0	0
denovo530	k__Bacteria; p__Bacteroidetes; c__Bacteroidia; o__Bacteroidales	0	0	0	1	0	0	0	0	0	0
denovo5309	k__Bacteria; p__Bacteroidetes; c__Bacteroidia; o__Bacteroidales	0	0	0	0	0	0	0	1	0	0
denovo5313	k__Bacteria; p__Bacteroidetes; c__Bacteroidia; o__Bacteroidales	0	0	0	0	0	0	0	1	1	0
denovo533	k__Bacteria; p__Bacteroidetes; c__Bacteroidia; o__Bacteroidales	0	3	1	5	1	2	9	8	2	5
denovo5359	k__Bacteria; p__Bacteroidetes; c__Bacteroidia; o__Bacteroidales	0	0	0	0	0	0	1	1	2	0
denovo5363	k__Bacteria; p__Bacteroidetes; c__Bacteroidia; o__Bacteroidales	0	0	0	0	0	0	0	1	0	0
denovo5415	k__Bacteria; p__Bacteroidetes; c__Bacteroidia; o__Bacteroidales	0	0	1	2	1	1	1	0	1	0
denovo5416	k__Bacteria; p__Bacteroidetes; c__Bacteroidia; o__Bacteroidales	0	1	0	0	0	0	0	3	0	0
denovo5423	k__Bacteria; p__Bacteroidetes; c__Bacteroidia; o__Bacteroidales	0	0	0	0	0	0	0	0	1	1
denovo546	k__Bacteria; p__Bacteroidetes; c__Bacteroidia; o__Bacteroidales	0	0	2	1	0	0	0	1	0	1
denovo5463	k__Bacteria; p__Bacteroidetes; c__Bacteroidia; o__Bacteroidales	0	0	0	0	1	0	0	0	0	0
denovo5479	k__Bacteria; p__Bacteroidetes; c__Bacteroidia; o__Bacteroidales	0	0	0	0	0	0	0	0	1	0
denovo5498	k__Bacteria; p__Bacteroidetes; c__Bacteroidia; o__Bacteroidales	0	0	0	0	0	0	0	0	0	1
denovo5509	k__Bacteria; p__Bacteroidetes; c__Bacteroidia; o__Bacteroidales	0	0	0	0	0	0	0	0	1	0
denovo5510	k__Bacteria; p__Bacteroidetes; c__Bacteroidia; o__Bacteroidales	0	1	2	13	1	2	3	6	15	11
denovo5523	k__Bacteria; p__Bacteroidetes; c__Bacteroidia; o__Bacteroidales	0	0	0	9	0	0	0	0	0	0
denovo5532	k__Bacteria; p__Bacteroidetes; c__Bacteroidia; o__Bacteroidales	0	0	0	0	0	0	0	0	2	0
denovo5533	k__Bacteria; p__Bacteroidetes; c__Bacteroidia; o__Bacteroidales	0	0	0	0	0	0	0	1	1	0
denovo5537	k__Bacteria; p__Bacteroidetes; c__Bacteroidia; o__Bacteroidales	0	0	0	0	0	0	0	0	1	0
denovo5544	k__Bacteria; p__Bacteroidetes; c__Bacteroidia; o__Bacteroidales	0	0	0	0	0	1	0	0	2	0
denovo5565	k__Bacteria; p__Bacteroidetes; c__Bacteroidia; o__Bacteroidales	0	0	0	1	0	0	0	0	0	0
denovo5568	k__Bacteria; p__Bacteroidetes; c__Bacteroidia; o__Bacteroidales	0	0	0	0	0	0	1	0	0	0
denovo5578	k__Bacteria; p__Bacteroidetes; c__Bacteroidia; o__Bacteroidales	0	1	0	1	1	0	2	0	1	0
denovo5582	k__Bacteria; p__Bacteroidetes; c__Bacteroidia; o__Bacteroidales	0	0	0	0	0	0	0	0	1	0
denovo5586	k__Bacteria; p__Bacteroidetes; c__Bacteroidia; o__Bacteroidales	0	0	0	0	0	0	0	0	1	0
denovo56	k__Bacteria; p__Bacteroidetes; c__Bacteroidia; o__Bacteroidales	0	0	0	0	0	0	0	1	0	0
denovo5620	k__Bacteria; p__Bacteroidetes; c__Bacteroidia; o__Bacteroidales	0	0	0	0	0	0	1	0	0	0
denovo5621	k__Bacteria; p__Bacteroidetes; c__Bacteroidia; o__Bacteroidales	0	0	0	3	0	1	1	3	1	0
denovo5652	k__Bacteria; p__Bacteroidetes; c__Bacteroidia; o__Bacteroidales	0	0	0	1	0	0	1	3	1	0
denovo567	k__Bacteria; p__Bacteroidetes; c__Bacteroidia; o__Bacteroidales	0	0	1	0	0	0	0	0	0	0
denovo5702	k__Bacteria; p__Bacteroidetes; c__Bacteroidia; o__Bacteroidales	0	0	0	0	0	0	1	0	0	0
denovo5707	k__Bacteria; p__Bacteroidetes; c__Bacteroidia; o__Bacteroidales	0	0	0	0	0	1	0	0	0	0
denovo5725	k__Bacteria; p__Bacteroidetes; c__Bacteroidia; o__Bacteroidales	0	0	0	0	0	0	0	1	1	0
denovo5727	k__Bacteria; p__Bacteroidetes; c__Bacteroidia; o__Bacteroidales	0	0	0	1	0	0	0	0	2	0
denovo5733	k__Bacteria; p__Bacteroidetes; c__Bacteroidia; o__Bacteroidales	0	0	1	0	0	1	2	1	2	1
denovo5738	k__Bacteria; p__Bacteroidetes; c__Bacteroidia; o__Bacteroidales	0	1	0	2	1	4	1	0	2	0
denovo5756	k__Bacteria; p__Bacteroidetes; c__Bacteroidia; o__Bacteroidales	0	0	0	0	3	0	0	0	0	0
denovo5777	k__Bacteria; p__Bacteroidetes; c__Bacteroidia; o__Bacteroidales	0	1	0	0	0	0	0	0	0	0
denovo5779	k__Bacteria; p__Bacteroidetes; c__Bacteroidia; o__Bacteroidales	0	0	0	0	0	0	0	0	1	0
denovo5791	k__Bacteria; p__Bacteroidetes; c__Bacteroidia; o__Bacteroidales	0	1	0	0	0	0	0	0	0	1
denovo5794	k__Bacteria; p__Bacteroidetes; c__Bacteroidia; o__Bacteroidales	0	0	0	0	0	0	1	4	1	0
denovo5810	k__Bacteria; p__Bacteroidetes; c__Bacteroidia; o__Bacteroidales	0	0	0	0	0	0	0	1	0	0
denovo5821	k__Bacteria; p__Bacteroidetes; c__Bacteroidia; o__Bacteroidales	0	3	0	6	0	1	3	10	6	0
denovo5844	k__Bacteria; p__Bacteroidetes; c__Bacteroidia; o__Bacteroidales	0	0	1	1	0	0	0	0	1	0
denovo5859	k__Bacteria; p__Bacteroidetes; c__Bacteroidia; o__Bacteroidales	0	0	0	0	0	0	0	0	1	0
denovo5863	k__Bacteria; p__Bacteroidetes; c__Bacteroidia; o__Bacteroidales	0	0	0	0	0	0	1	0	1	0
denovo5865	k__Bacteria; p__Bacteroidetes; c__Bacteroidia; o__Bacteroidales	0	0	0	0	0	0	0	2	1	0
denovo5874	k__Bacteria; p__Bacteroidetes; c__Bacteroidia; o__Bacteroidales	0	0	0	1	0	0	0	0	0	0
denovo589	k__Bacteria; p__Bacteroidetes; c__Bacteroidia; o__Bacteroidales	0	1	0	0	0	0	0	0	0	0
denovo5892	k__Bacteria; p__Bacteroidetes; c__Bacteroidia; o__Bacteroidales	0	1	0	1	0	1	2	3	0	1
denovo590	k__Bacteria; p__Bacteroidetes; c__Bacteroidia; o__Bacteroidales	0	0	0	0	0	0	0	0	1	0
denovo5926	k__Bacteria; p__Bacteroidetes; c__Bacteroidia; o__Bacteroidales	0	0	0	0	0	0	0	1	0	0
denovo5942	k__Bacteria; p__Bacteroidetes; c__Bacteroidia; o__Bacteroidales	0	0	0	1	0	0	0	0	0	0
denovo6007	k__Bacteria; p__Bacteroidetes; c__Bacteroidia; o__Bacteroidales	0	0	0	0	0	0	0	1	0	0
denovo6017	k__Bacteria; p__Bacteroidetes; c__Bacteroidia; o__Bacteroidales	0	1	0	0	0	0	0	0	0	0
denovo6019	k__Bacteria; p__Bacteroidetes; c__Bacteroidia; o__Bacteroidales	0	1	0	0	0	0	2	1	1	0
denovo6039	k__Bacteria; p__Bacteroidetes; c__Bacteroidia; o__Bacteroidales	0	2	0	1	2	0	1	0	0	2
denovo6040	k__Bacteria; p__Bacteroidetes; c__Bacteroidia; o__Bacteroidales	0	0	0	2	0	0	0	0	0	0
denovo6042	k__Bacteria; p__Bacteroidetes; c__Bacteroidia; o__Bacteroidales	0	0	0	0	0	0	0	1	0	1
denovo6044	k__Bacteria; p__Bacteroidetes; c__Bacteroidia; o__Bacteroidales	0	0	0	1	0	0	0	0	0	0
denovo6055	k__Bacteria; p__Bacteroidetes; c__Bacteroidia; o__Bacteroidales	0	1	2	11	1	5	13	26	15	3
denovo6068	k__Bacteria; p__Bacteroidetes; c__Bacteroidia; o__Bacteroidales	0	0	0	1	0	0	1	0	0	0
denovo608	k__Bacteria; p__Bacteroidetes; c__Bacteroidia; o__Bacteroidales	0	0	0	1	0	0	0	2	0	0
denovo6080	k__Bacteria; p__Bacteroidetes; c__Bacteroidia; o__Bacteroidales	0	0	0	1	0	0	2	1	0	0
denovo6082	k__Bacteria; p__Bacteroidetes; c__Bacteroidia; o__Bacteroidales	0	0	0	0	0	0	2	0	0	0
denovo6084	k__Bacteria; p__Bacteroidetes; c__Bacteroidia; o__Bacteroidales	0	0	2	3	0	0	4	1	0	0
denovo6090	k__Bacteria; p__Bacteroidetes; c__Bacteroidia; o__Bacteroidales	0	0	1	0	0	0	0	0	0	0
denovo6124	k__Bacteria; p__Bacteroidetes; c__Bacteroidia; o__Bacteroidales	0	0	0	0	0	0	0	0	1	0
denovo6126	k__Bacteria; p__Bacteroidetes; c__Bacteroidia; o__Bacteroidales	0	0	0	0	0	0	0	0	1	0
denovo6128	k__Bacteria; p__Bacteroidetes; c__Bacteroidia; o__Bacteroidales	0	0	0	0	0	0	0	0	2	1
denovo6170	k__Bacteria; p__Bacteroidetes; c__Bacteroidia; o__Bacteroidales	0	0	0	0	0	0	1	0	0	0
denovo6171	k__Bacteria; p__Bacteroidetes; c__Bacteroidia; o__Bacteroidales	0	0	1	0	2	0	3	1	0	1
denovo6175	k__Bacteria; p__Bacteroidetes; c__Bacteroidia; o__Bacteroidales	0	0	0	0	0	0	0	1	0	0
denovo618	k__Bacteria; p__Bacteroidetes; c__Bacteroidia; o__Bacteroidales	0	0	0	1	0	0	0	0	0	0
denovo62	k__Bacteria; p__Bacteroidetes; c__Bacteroidia; o__Bacteroidales	0	0	0	0	0	0	2	2	0	0
denovo6208	k__Bacteria; p__Bacteroidetes; c__Bacteroidia; o__Bacteroidales	0	0	0	0	0	0	0	0	1	0
denovo621	k__Bacteria; p__Bacteroidetes; c__Bacteroidia; o__Bacteroidales	0	0	0	0	1	0	1	0	0	0
denovo623	k__Bacteria; p__Bacteroidetes; c__Bacteroidia; o__Bacteroidales	0	0	0	1	0	0	0	1	0	0
denovo6238	k__Bacteria; p__Bacteroidetes; c__Bacteroidia; o__Bacteroidales	0	0	0	1	0	0	0	0	0	0
denovo6243	k__Bacteria; p__Bacteroidetes; c__Bacteroidia; o__Bacteroidales	0	0	0	0	0	0	0	1	0	0
denovo6249	k__Bacteria; p__Bacteroidetes; c__Bacteroidia; o__Bacteroidales	0	0	0	0	0	0	0	4	0	0
denovo6268	k__Bacteria; p__Bacteroidetes; c__Bacteroidia; o__Bacteroidales	0	0	0	0	0	0	0	0	1	0
denovo6285	k__Bacteria; p__Bacteroidetes; c__Bacteroidia; o__Bacteroidales	0	0	0	0	0	0	1	0	0	0
denovo6298	k__Bacteria; p__Bacteroidetes; c__Bacteroidia; o__Bacteroidales	0	0	0	0	0	0	7	0	0	0
denovo6305	k__Bacteria; p__Bacteroidetes; c__Bacteroidia; o__Bacteroidales	5	19	21	73	20	19	76	89	105	61
denovo6318	k__Bacteria; p__Bacteroidetes; c__Bacteroidia; o__Bacteroidales	0	1	0	0	0	0	0	0	0	0
denovo6333	k__Bacteria; p__Bacteroidetes; c__Bacteroidia; o__Bacteroidales	0	0	0	0	0	0	0	1	0	0
denovo6349	k__Bacteria; p__Bacteroidetes; c__Bacteroidia; o__Bacteroidales	0	0	0	0	0	0	0	0	1	0
denovo6352	k__Bacteria; p__Bacteroidetes; c__Bacteroidia; o__Bacteroidales	0	0	0	1	2	0	0	1	0	0
denovo6368	k__Bacteria; p__Bacteroidetes; c__Bacteroidia; o__Bacteroidales	0	0	0	0	0	0	1	0	0	0
denovo6372	k__Bacteria; p__Bacteroidetes; c__Bacteroidia; o__Bacteroidales	0	0	0	0	0	0	1	0	0	0
denovo639	k__Bacteria; p__Bacteroidetes; c__Bacteroidia; o__Bacteroidales	0	0	0	0	0	0	1	0	0	0
denovo6398	k__Bacteria; p__Bacteroidetes; c__Bacteroidia; o__Bacteroidales	0	0	0	0	1	0	2	0	0	0
denovo6401	k__Bacteria; p__Bacteroidetes; c__Bacteroidia; o__Bacteroidales	0	0	0	0	0	0	0	0	1	0
denovo6418	k__Bacteria; p__Bacteroidetes; c__Bacteroidia; o__Bacteroidales	0	0	0	0	0	0	1	0	0	0
denovo6427	k__Bacteria; p__Bacteroidetes; c__Bacteroidia; o__Bacteroidales	0	0	0	0	0	0	0	1	0	0
denovo6443	k__Bacteria; p__Bacteroidetes; c__Bacteroidia; o__Bacteroidales	0	0	0	0	0	0	2	0	0	0
denovo6450	k__Bacteria; p__Bacteroidetes; c__Bacteroidia; o__Bacteroidales	0	0	0	0	0	1	0	1	0	0
denovo6470	k__Bacteria; p__Bacteroidetes; c__Bacteroidia; o__Bacteroidales	0	0	0	0	0	0	0	0	0	1
denovo6474	k__Bacteria; p__Bacteroidetes; c__Bacteroidia; o__Bacteroidales	0	0	0	0	0	0	0	0	1	0
denovo6491	k__Bacteria; p__Bacteroidetes; c__Bacteroidia; o__Bacteroidales	0	0	0	0	0	0	0	0	1	0
denovo6504	k__Bacteria; p__Bacteroidetes; c__Bacteroidia; o__Bacteroidales	0	0	6	3	0	3	4	1	0	1
denovo652	k__Bacteria; p__Bacteroidetes; c__Bacteroidia; o__Bacteroidales	2	169	13	79	55	12	10	9	15	58
denovo6553	k__Bacteria; p__Bacteroidetes; c__Bacteroidia; o__Bacteroidales	0	1	0	0	0	0	0	0	0	0
denovo6567	k__Bacteria; p__Bacteroidetes; c__Bacteroidia; o__Bacteroidales	0	0	0	1	0	0	0	0	0	4
denovo6570	k__Bacteria; p__Bacteroidetes; c__Bacteroidia; o__Bacteroidales	1	35	46	87	30	39	96	109	143	74
denovo6595	k__Bacteria; p__Bacteroidetes; c__Bacteroidia; o__Bacteroidales	0	0	0	1	0	0	0	0	2	0
denovo6619	k__Bacteria; p__Bacteroidetes; c__Bacteroidia; o__Bacteroidales	0	0	0	0	0	0	2	1	1	0
denovo6635	k__Bacteria; p__Bacteroidetes; c__Bacteroidia; o__Bacteroidales	0	1	0	0	0	0	0	0	0	0
denovo6659	k__Bacteria; p__Bacteroidetes; c__Bacteroidia; o__Bacteroidales	0	0	0	1	0	1	0	1	1	0
denovo6697	k__Bacteria; p__Bacteroidetes; c__Bacteroidia; o__Bacteroidales	0	0	0	0	0	0	0	0	1	0
denovo6716	k__Bacteria; p__Bacteroidetes; c__Bacteroidia; o__Bacteroidales	0	0	0	0	0	1	0	0	0	0
denovo6723	k__Bacteria; p__Bacteroidetes; c__Bacteroidia; o__Bacteroidales	0	0	0	0	0	0	1	0	0	0
denovo6724	k__Bacteria; p__Bacteroidetes; c__Bacteroidia; o__Bacteroidales	0	0	0	0	0	0	1	0	0	0
denovo6726	k__Bacteria; p__Bacteroidetes; c__Bacteroidia; o__Bacteroidales	0	0	0	0	0	0	0	1	0	0
denovo6730	k__Bacteria; p__Bacteroidetes; c__Bacteroidia; o__Bacteroidales	0	0	0	0	0	0	1	0	0	1
denovo6738	k__Bacteria; p__Bacteroidetes; c__Bacteroidia; o__Bacteroidales	0	0	0	0	0	0	2	1	1	0
denovo6754	k__Bacteria; p__Bacteroidetes; c__Bacteroidia; o__Bacteroidales	0	0	0	1	0	0	0	0	0	0
denovo676	k__Bacteria; p__Bacteroidetes; c__Bacteroidia; o__Bacteroidales	0	0	0	1	0	0	0	0	0	0
denovo6779	k__Bacteria; p__Bacteroidetes; c__Bacteroidia; o__Bacteroidales	0	0	0	0	0	0	0	0	0	3
denovo6782	k__Bacteria; p__Bacteroidetes; c__Bacteroidia; o__Bacteroidales	0	2	0	2	1	3	2	6	7	2
denovo6792	k__Bacteria; p__Bacteroidetes; c__Bacteroidia; o__Bacteroidales	0	0	1	6	0	0	1	2	6	3
denovo6805	k__Bacteria; p__Bacteroidetes; c__Bacteroidia; o__Bacteroidales	0	0	0	1	1	3	0	0	0	0
denovo6806	k__Bacteria; p__Bacteroidetes; c__Bacteroidia; o__Bacteroidales	0	0	1	0	0	0	0	1	0	0
denovo6818	k__Bacteria; p__Bacteroidetes; c__Bacteroidia; o__Bacteroidales	0	2	1	3	0	3	3	3	3	2
denovo6820	k__Bacteria; p__Bacteroidetes; c__Bacteroidia; o__Bacteroidales	0	0	0	1	0	0	0	0	0	2
denovo6829	k__Bacteria; p__Bacteroidetes; c__Bacteroidia; o__Bacteroidales	0	0	0	0	0	0	0	0	1	0
denovo6840	k__Bacteria; p__Bacteroidetes; c__Bacteroidia; o__Bacteroidales	0	0	0	1	0	0	0	0	2	0
denovo686	k__Bacteria; p__Bacteroidetes; c__Bacteroidia; o__Bacteroidales	0	0	0	0	0	1	0	0	0	0
denovo6873	k__Bacteria; p__Bacteroidetes; c__Bacteroidia; o__Bacteroidales	0	0	0	0	0	0	1	0	0	0
denovo6889	k__Bacteria; p__Bacteroidetes; c__Bacteroidia; o__Bacteroidales	0	0	0	0	0	0	1	0	0	0
denovo689	k__Bacteria; p__Bacteroidetes; c__Bacteroidia; o__Bacteroidales	0	0	0	1	0	0	0	1	0	0
denovo6890	k__Bacteria; p__Bacteroidetes; c__Bacteroidia; o__Bacteroidales	0	0	0	0	0	0	1	0	0	0
denovo6896	k__Bacteria; p__Bacteroidetes; c__Bacteroidia; o__Bacteroidales	0	0	1	2	0	1	3	5	1	1
denovo6898	k__Bacteria; p__Bacteroidetes; c__Bacteroidia; o__Bacteroidales	0	0	0	0	0	1	0	0	0	0
denovo69	k__Bacteria; p__Bacteroidetes; c__Bacteroidia; o__Bacteroidales	1	2	0	0	0	0	0	0	0	0
denovo690	k__Bacteria; p__Bacteroidetes; c__Bacteroidia; o__Bacteroidales	1	0	0	0	0	0	0	0	0	0
denovo6900	k__Bacteria; p__Bacteroidetes; c__Bacteroidia; o__Bacteroidales	2	10	12	21	15	13	25	35	22	13
denovo6933	k__Bacteria; p__Bacteroidetes; c__Bacteroidia; o__Bacteroidales	0	0	0	0	0	0	0	0	1	0
denovo6942	k__Bacteria; p__Bacteroidetes; c__Bacteroidia; o__Bacteroidales	0	0	0	0	0	0	0	0	1	0
denovo6947	k__Bacteria; p__Bacteroidetes; c__Bacteroidia; o__Bacteroidales	0	4	1	25	3	2	12	25	43	20
denovo6949	k__Bacteria; p__Bacteroidetes; c__Bacteroidia; o__Bacteroidales	0	0	0	0	1	0	0	1	0	0
denovo696	k__Bacteria; p__Bacteroidetes; c__Bacteroidia; o__Bacteroidales	0	0	0	1	0	0	0	0	0	0
denovo6961	k__Bacteria; p__Bacteroidetes; c__Bacteroidia; o__Bacteroidales	0	0	0	4	1	0	3	5	7	3
denovo6983	k__Bacteria; p__Bacteroidetes; c__Bacteroidia; o__Bacteroidales	0	0	0	0	0	0	1	0	0	0
denovo6989	k__Bacteria; p__Bacteroidetes; c__Bacteroidia; o__Bacteroidales	0	0	0	2	1	1	0	0	0	0
denovo6998	k__Bacteria; p__Bacteroidetes; c__Bacteroidia; o__Bacteroidales	0	0	0	2	0	0	0	1	0	0
denovo7017	k__Bacteria; p__Bacteroidetes; c__Bacteroidia; o__Bacteroidales	0	0	0	0	0	0	0	0	1	0
denovo7020	k__Bacteria; p__Bacteroidetes; c__Bacteroidia; o__Bacteroidales	0	0	0	0	0	0	0	0	1	0
denovo704	k__Bacteria; p__Bacteroidetes; c__Bacteroidia; o__Bacteroidales	0	0	0	0	0	0	0	1	0	0
denovo705	k__Bacteria; p__Bacteroidetes; c__Bacteroidia; o__Bacteroidales	0	0	0	0	0	0	1	1	0	0
denovo7061	k__Bacteria; p__Bacteroidetes; c__Bacteroidia; o__Bacteroidales	0	0	0	0	0	0	0	1	0	0
denovo7063	k__Bacteria; p__Bacteroidetes; c__Bacteroidia; o__Bacteroidales	0	0	0	0	0	0	0	0	1	0
denovo7093	k__Bacteria; p__Bacteroidetes; c__Bacteroidia; o__Bacteroidales	0	0	0	0	0	0	0	1	0	0
denovo7098	k__Bacteria; p__Bacteroidetes; c__Bacteroidia; o__Bacteroidales	0	0	0	0	0	0	0	1	1	0
denovo7113	k__Bacteria; p__Bacteroidetes; c__Bacteroidia; o__Bacteroidales	0	0	0	0	0	0	1	0	0	0
denovo7129	k__Bacteria; p__Bacteroidetes; c__Bacteroidia; o__Bacteroidales	0	0	0	1	0	0	0	0	0	0
denovo714	k__Bacteria; p__Bacteroidetes; c__Bacteroidia; o__Bacteroidales	0	0	0	0	0	0	1	0	0	0
denovo752	k__Bacteria; p__Bacteroidetes; c__Bacteroidia; o__Bacteroidales	0	0	0	2	0	0	0	0	0	0
denovo757	k__Bacteria; p__Bacteroidetes; c__Bacteroidia; o__Bacteroidales	0	0	0	0	0	1	0	0	0	0
denovo785	k__Bacteria; p__Bacteroidetes; c__Bacteroidia; o__Bacteroidales	0	0	1	0	0	0	0	0	0	0
denovo8	k__Bacteria; p__Bacteroidetes; c__Bacteroidia; o__Bacteroidales	0	0	0	0	0	0	0	0	1	0
denovo801	k__Bacteria; p__Bacteroidetes; c__Bacteroidia; o__Bacteroidales	0	0	0	0	0	0	0	0	1	0
denovo803	k__Bacteria; p__Bacteroidetes; c__Bacteroidia; o__Bacteroidales	0	0	0	0	0	0	0	1	0	0
denovo806	k__Bacteria; p__Bacteroidetes; c__Bacteroidia; o__Bacteroidales	0	0	0	2	0	0	0	1	0	0
denovo819	k__Bacteria; p__Bacteroidetes; c__Bacteroidia; o__Bacteroidales	0	1	0	0	0	0	0	0	1	0
denovo821	k__Bacteria; p__Bacteroidetes; c__Bacteroidia; o__Bacteroidales	0	1	0	0	0	0	0	0	0	0
denovo831	k__Bacteria; p__Bacteroidetes; c__Bacteroidia; o__Bacteroidales	0	0	0	0	0	0	0	0	0	1
denovo834	k__Bacteria; p__Bacteroidetes; c__Bacteroidia; o__Bacteroidales	0	0	0	1	0	1	0	0	0	0
denovo843	k__Bacteria; p__Bacteroidetes; c__Bacteroidia; o__Bacteroidales	0	0	0	0	1	0	0	1	0	0
denovo895	k__Bacteria; p__Bacteroidetes; c__Bacteroidia; o__Bacteroidales	0	1	2	0	0	2	2	4	4	0
denovo908	k__Bacteria; p__Bacteroidetes; c__Bacteroidia; o__Bacteroidales	0	1	0	0	0	0	0	0	0	3
denovo909	k__Bacteria; p__Bacteroidetes; c__Bacteroidia; o__Bacteroidales	0	0	0	0	0	0	0	2	0	0
denovo932	k__Bacteria; p__Bacteroidetes; c__Bacteroidia; o__Bacteroidales	0	0	0	0	0	0	0	0	1	0
denovo945	k__Bacteria; p__Bacteroidetes; c__Bacteroidia; o__Bacteroidales	0	0	0	0	1	0	0	0	0	0
denovo95	k__Bacteria; p__Bacteroidetes; c__Bacteroidia; o__Bacteroidales	0	0	0	0	0	0	1	0	0	0
denovo950	k__Bacteria; p__Bacteroidetes; c__Bacteroidia; o__Bacteroidales	0	0	0	0	0	0	0	1	0	0
denovo951	k__Bacteria; p__Bacteroidetes; c__Bacteroidia; o__Bacteroidales	0	0	0	0	1	0	0	0	0	0
denovo976	k__Bacteria; p__Bacteroidetes; c__Bacteroidia; o__Bacteroidales	0	0	0	0	0	0	0	0	0	1
denovo1018	k__Bacteria; p__Bacteroidetes; c__Bacteroidia; o__Bacteroidales; f__; g__; s__	2	9	7	40	11	15	15	35	30	12
denovo1019	k__Bacteria; p__Bacteroidetes; c__Bacteroidia; o__Bacteroidales; f__; g__; s__	1	22	36	36	14	18	38	54	29	28
denovo115	k__Bacteria; p__Bacteroidetes; c__Bacteroidia; o__Bacteroidales; f__; g__; s__	0	2	1	1	0	1	2	0	1	1
denovo1218	k__Bacteria; p__Bacteroidetes; c__Bacteroidia; o__Bacteroidales; f__; g__; s__	3	5	6	17	3	4	13	23	29	24
denovo1252	k__Bacteria; p__Bacteroidetes; c__Bacteroidia; o__Bacteroidales; f__; g__; s__	0	1	0	1	0	0	0	1	0	0
denovo1364	k__Bacteria; p__Bacteroidetes; c__Bacteroidia; o__Bacteroidales; f__; g__; s__	0	0	0	3	1	0	0	1	1	0
denovo1496	k__Bacteria; p__Bacteroidetes; c__Bacteroidia; o__Bacteroidales; f__; g__; s__	0	0	0	0	0	0	0	0	1	0
denovo1514	k__Bacteria; p__Bacteroidetes; c__Bacteroidia; o__Bacteroidales; f__; g__; s__	0	1	0	0	0	0	0	0	0	1
denovo1523	k__Bacteria; p__Bacteroidetes; c__Bacteroidia; o__Bacteroidales; f__; g__; s__	0	0	0	1	0	0	0	0	0	0
denovo1559	k__Bacteria; p__Bacteroidetes; c__Bacteroidia; o__Bacteroidales; f__; g__; s__	0	1	0	1	0	0	0	2	1	0
denovo1602	k__Bacteria; p__Bacteroidetes; c__Bacteroidia; o__Bacteroidales; f__; g__; s__	0	1	0	1	0	0	0	1	0	0
denovo1645	k__Bacteria; p__Bacteroidetes; c__Bacteroidia; o__Bacteroidales; f__; g__; s__	0	1	0	0	0	0	0	1	0	0
denovo1648	k__Bacteria; p__Bacteroidetes; c__Bacteroidia; o__Bacteroidales; f__; g__; s__	0	0	0	2	0	0	1	2	3	0
denovo169	k__Bacteria; p__Bacteroidetes; c__Bacteroidia; o__Bacteroidales; f__; g__; s__	0	1	0	0	0	0	0	0	0	0
denovo1808	k__Bacteria; p__Bacteroidetes; c__Bacteroidia; o__Bacteroidales; f__; g__; s__	0	1	0	0	0	0	0	0	0	0
denovo1857	k__Bacteria; p__Bacteroidetes; c__Bacteroidia; o__Bacteroidales; f__; g__; s__	0	0	0	2	0	0	0	0	0	0
denovo1896	k__Bacteria; p__Bacteroidetes; c__Bacteroidia; o__Bacteroidales; f__; g__; s__	0	0	2	2	2	2	0	1	1	2
denovo2024	k__Bacteria; p__Bacteroidetes; c__Bacteroidia; o__Bacteroidales; f__; g__; s__	0	0	0	0	0	0	2	0	0	0
denovo2054	k__Bacteria; p__Bacteroidetes; c__Bacteroidia; o__Bacteroidales; f__; g__; s__	2	18	9	28	13	8	28	15	35	19
denovo2136	k__Bacteria; p__Bacteroidetes; c__Bacteroidia; o__Bacteroidales; f__; g__; s__	0	3	3	3	3	0	1	4	0	1
denovo2143	k__Bacteria; p__Bacteroidetes; c__Bacteroidia; o__Bacteroidales; f__; g__; s__	4	28	32	77	22	19	77	94	116	86
denovo2157	k__Bacteria; p__Bacteroidetes; c__Bacteroidia; o__Bacteroidales; f__; g__; s__	0	0	0	2	0	0	0	0	0	0
denovo2348	k__Bacteria; p__Bacteroidetes; c__Bacteroidia; o__Bacteroidales; f__; g__; s__	0	0	0	0	0	0	0	0	0	1
denovo2368	k__Bacteria; p__Bacteroidetes; c__Bacteroidia; o__Bacteroidales; f__; g__; s__	0	6	10	11	2	4	6	10	12	7
denovo2379	k__Bacteria; p__Bacteroidetes; c__Bacteroidia; o__Bacteroidales; f__; g__; s__	0	4	1	3	2	1	4	5	0	4
denovo248	k__Bacteria; p__Bacteroidetes; c__Bacteroidia; o__Bacteroidales; f__; g__; s__	1	0	0	0	0	0	0	0	0	0
denovo2639	k__Bacteria; p__Bacteroidetes; c__Bacteroidia; o__Bacteroidales; f__; g__; s__	0	0	0	1	0	0	0	0	0	0
denovo2672	k__Bacteria; p__Bacteroidetes; c__Bacteroidia; o__Bacteroidales; f__; g__; s__	0	0	0	0	0	0	0	1	0	0
denovo2695	k__Bacteria; p__Bacteroidetes; c__Bacteroidia; o__Bacteroidales; f__; g__; s__	0	0	0	0	0	0	0	0	0	1
denovo2730	k__Bacteria; p__Bacteroidetes; c__Bacteroidia; o__Bacteroidales; f__; g__; s__	0	0	0	1	0	0	0	0	0	0
denovo2856	k__Bacteria; p__Bacteroidetes; c__Bacteroidia; o__Bacteroidales; f__; g__; s__	0	0	0	0	0	0	1	1	0	0
denovo2906	k__Bacteria; p__Bacteroidetes; c__Bacteroidia; o__Bacteroidales; f__; g__; s__	0	6	6	8	3	7	5	12	7	10
denovo2916	k__Bacteria; p__Bacteroidetes; c__Bacteroidia; o__Bacteroidales; f__; g__; s__	0	0	0	0	1	0	0	0	0	0
denovo2938	k__Bacteria; p__Bacteroidetes; c__Bacteroidia; o__Bacteroidales; f__; g__; s__	0	0	0	0	0	0	1	0	1	0
denovo2985	k__Bacteria; p__Bacteroidetes; c__Bacteroidia; o__Bacteroidales; f__; g__; s__	0	0	2	0	0	0	1	2	1	1
denovo2992	k__Bacteria; p__Bacteroidetes; c__Bacteroidia; o__Bacteroidales; f__; g__; s__	0	0	1	2	0	2	1	2	0	1
denovo3236	k__Bacteria; p__Bacteroidetes; c__Bacteroidia; o__Bacteroidales; f__; g__; s__	0	0	0	0	0	0	1	0	1	0
denovo3287	k__Bacteria; p__Bacteroidetes; c__Bacteroidia; o__Bacteroidales; f__; g__; s__	0	0	0	0	0	0	0	0	1	0
denovo3345	k__Bacteria; p__Bacteroidetes; c__Bacteroidia; o__Bacteroidales; f__; g__; s__	0	0	0	0	0	0	0	3	1	0
denovo3436	k__Bacteria; p__Bacteroidetes; c__Bacteroidia; o__Bacteroidales; f__; g__; s__	0	1	0	0	0	0	0	1	2	0
denovo3490	k__Bacteria; p__Bacteroidetes; c__Bacteroidia; o__Bacteroidales; f__; g__; s__	0	0	0	0	0	0	0	2	0	0
denovo3516	k__Bacteria; p__Bacteroidetes; c__Bacteroidia; o__Bacteroidales; f__; g__; s__	0	1	0	0	0	0	0	0	0	0
denovo3531	k__Bacteria; p__Bacteroidetes; c__Bacteroidia; o__Bacteroidales; f__; g__; s__	0	0	0	0	0	0	0	0	1	0
denovo356	k__Bacteria; p__Bacteroidetes; c__Bacteroidia; o__Bacteroidales; f__; g__; s__	0	0	3	0	0	1	0	1	0	1
denovo3784	k__Bacteria; p__Bacteroidetes; c__Bacteroidia; o__Bacteroidales; f__; g__; s__	0	1	2	0	0	1	0	2	0	1
denovo3888	k__Bacteria; p__Bacteroidetes; c__Bacteroidia; o__Bacteroidales; f__; g__; s__	0	2	0	3	1	0	2	0	1	3
denovo3926	k__Bacteria; p__Bacteroidetes; c__Bacteroidia; o__Bacteroidales; f__; g__; s__	0	0	0	0	1	0	0	0	0	0
denovo3996	k__Bacteria; p__Bacteroidetes; c__Bacteroidia; o__Bacteroidales; f__; g__; s__	0	0	0	2	0	0	0	0	0	0
denovo4113	k__Bacteria; p__Bacteroidetes; c__Bacteroidia; o__Bacteroidales; f__; g__; s__	0	4	0	1	0	0	0	3	2	0
denovo4196	k__Bacteria; p__Bacteroidetes; c__Bacteroidia; o__Bacteroidales; f__; g__; s__	0	0	0	0	0	1	1	0	1	1
denovo4298	k__Bacteria; p__Bacteroidetes; c__Bacteroidia; o__Bacteroidales; f__; g__; s__	0	0	0	0	0	0	0	0	1	0
denovo4341	k__Bacteria; p__Bacteroidetes; c__Bacteroidia; o__Bacteroidales; f__; g__; s__	0	0	0	1	0	0	0	1	1	0
denovo4423	k__Bacteria; p__Bacteroidetes; c__Bacteroidia; o__Bacteroidales; f__; g__; s__	0	0	0	1	0	0	1	0	0	0
denovo457	k__Bacteria; p__Bacteroidetes; c__Bacteroidia; o__Bacteroidales; f__; g__; s__	0	3	0	3	0	3	1	7	4	0
denovo4635	k__Bacteria; p__Bacteroidetes; c__Bacteroidia; o__Bacteroidales; f__; g__; s__	0	0	0	0	1	0	0	1	0	0
denovo4671	k__Bacteria; p__Bacteroidetes; c__Bacteroidia; o__Bacteroidales; f__; g__; s__	0	0	0	0	0	0	1	0	0	0
denovo4780	k__Bacteria; p__Bacteroidetes; c__Bacteroidia; o__Bacteroidales; f__; g__; s__	0	0	0	0	0	0	0	0	0	1
denovo479	k__Bacteria; p__Bacteroidetes; c__Bacteroidia; o__Bacteroidales; f__; g__; s__	0	1	0	0	3	0	2	1	0	0
denovo5013	k__Bacteria; p__Bacteroidetes; c__Bacteroidia; o__Bacteroidales; f__; g__; s__	0	0	0	1	1	0	1	0	0	0
denovo5021	k__Bacteria; p__Bacteroidetes; c__Bacteroidia; o__Bacteroidales; f__; g__; s__	0	14	11	13	19	14	6	7	7	7
denovo5093	k__Bacteria; p__Bacteroidetes; c__Bacteroidia; o__Bacteroidales; f__; g__; s__	0	0	0	0	0	0	1	0	0	0
denovo5148	k__Bacteria; p__Bacteroidetes; c__Bacteroidia; o__Bacteroidales; f__; g__; s__	2	9	5	42	8	1	68	75	75	32
denovo5172	k__Bacteria; p__Bacteroidetes; c__Bacteroidia; o__Bacteroidales; f__; g__; s__	0	0	0	0	0	0	1	0	0	1
denovo5223	k__Bacteria; p__Bacteroidetes; c__Bacteroidia; o__Bacteroidales; f__; g__; s__	1	4	5	6	8	5	8	12	19	11
denovo5336	k__Bacteria; p__Bacteroidetes; c__Bacteroidia; o__Bacteroidales; f__; g__; s__	0	0	0	0	0	0	0	0	1	0
denovo5412	k__Bacteria; p__Bacteroidetes; c__Bacteroidia; o__Bacteroidales; f__; g__; s__	0	0	0	0	0	0	1	0	0	0
denovo5484	k__Bacteria; p__Bacteroidetes; c__Bacteroidia; o__Bacteroidales; f__; g__; s__	1	0	0	0	0	0	0	0	0	0
denovo5488	k__Bacteria; p__Bacteroidetes; c__Bacteroidia; o__Bacteroidales; f__; g__; s__	0	0	0	0	0	0	1	0	0	0
denovo5499	k__Bacteria; p__Bacteroidetes; c__Bacteroidia; o__Bacteroidales; f__; g__; s__	0	0	0	0	0	1	0	0	0	0
denovo5560	k__Bacteria; p__Bacteroidetes; c__Bacteroidia; o__Bacteroidales; f__; g__; s__	4	31	38	80	40	50	79	82	99	74
denovo5684	k__Bacteria; p__Bacteroidetes; c__Bacteroidia; o__Bacteroidales; f__; g__; s__	0	0	0	0	0	0	1	0	0	0
denovo5696	k__Bacteria; p__Bacteroidetes; c__Bacteroidia; o__Bacteroidales; f__; g__; s__	7	47	41	137	12	23	108	109	128	105
denovo5773	k__Bacteria; p__Bacteroidetes; c__Bacteroidia; o__Bacteroidales; f__; g__; s__	1	3	10	7	2	5	8	13	10	9
denovo6009	k__Bacteria; p__Bacteroidetes; c__Bacteroidia; o__Bacteroidales; f__; g__; s__	0	6	6	7	9	2	5	6	2	4
denovo6023	k__Bacteria; p__Bacteroidetes; c__Bacteroidia; o__Bacteroidales; f__; g__; s__	0	0	0	0	0	0	0	1	0	0
denovo6032	k__Bacteria; p__Bacteroidetes; c__Bacteroidia; o__Bacteroidales; f__; g__; s__	0	0	0	0	0	0	0	1	1	1
denovo6033	k__Bacteria; p__Bacteroidetes; c__Bacteroidia; o__Bacteroidales; f__; g__; s__	0	0	0	0	0	0	0	0	1	0
denovo6098	k__Bacteria; p__Bacteroidetes; c__Bacteroidia; o__Bacteroidales; f__; g__; s__	0	0	0	0	0	0	0	1	0	0
denovo6119	k__Bacteria; p__Bacteroidetes; c__Bacteroidia; o__Bacteroidales; f__; g__; s__	0	0	0	0	0	0	0	0	1	0
denovo6165	k__Bacteria; p__Bacteroidetes; c__Bacteroidia; o__Bacteroidales; f__; g__; s__	0	0	0	0	0	0	0	2	1	0
denovo6286	k__Bacteria; p__Bacteroidetes; c__Bacteroidia; o__Bacteroidales; f__; g__; s__	0	0	0	2	0	0	0	0	0	0
denovo63	k__Bacteria; p__Bacteroidetes; c__Bacteroidia; o__Bacteroidales; f__; g__; s__	0	0	0	0	1	0	1	1	0	0
denovo6348	k__Bacteria; p__Bacteroidetes; c__Bacteroidia; o__Bacteroidales; f__; g__; s__	0	0	0	0	0	0	0	1	0	0
denovo6354	k__Bacteria; p__Bacteroidetes; c__Bacteroidia; o__Bacteroidales; f__; g__; s__	0	0	0	0	0	0	0	0	1	0
denovo6424	k__Bacteria; p__Bacteroidetes; c__Bacteroidia; o__Bacteroidales; f__; g__; s__	0	0	0	0	0	0	0	0	1	0
denovo6487	k__Bacteria; p__Bacteroidetes; c__Bacteroidia; o__Bacteroidales; f__; g__; s__	0	0	0	0	0	0	0	1	1	0
denovo6605	k__Bacteria; p__Bacteroidetes; c__Bacteroidia; o__Bacteroidales; f__; g__; s__	0	0	0	0	0	0	0	2	0	0
denovo6632	k__Bacteria; p__Bacteroidetes; c__Bacteroidia; o__Bacteroidales; f__; g__; s__	0	1	0	1	0	0	0	0	0	0
denovo683	k__Bacteria; p__Bacteroidetes; c__Bacteroidia; o__Bacteroidales; f__; g__; s__	0	0	0	0	0	0	2	2	0	0
denovo7005	k__Bacteria; p__Bacteroidetes; c__Bacteroidia; o__Bacteroidales; f__; g__; s__	0	1	0	1	0	0	1	0	1	1
denovo7018	k__Bacteria; p__Bacteroidetes; c__Bacteroidia; o__Bacteroidales; f__; g__; s__	0	1	0	4	2	0	0	1	0	0
denovo7053	k__Bacteria; p__Bacteroidetes; c__Bacteroidia; o__Bacteroidales; f__; g__; s__	0	0	3	3	1	0	0	3	5	3
denovo7060	k__Bacteria; p__Bacteroidetes; c__Bacteroidia; o__Bacteroidales; f__; g__; s__	0	0	1	29	1	0	4	10	29	41
denovo7163	k__Bacteria; p__Bacteroidetes; c__Bacteroidia; o__Bacteroidales; f__; g__; s__	1	4	2	4	1	0	4	1	5	3
denovo779	k__Bacteria; p__Bacteroidetes; c__Bacteroidia; o__Bacteroidales; f__; g__; s__	0	0	0	0	0	1	0	0	0	0
denovo79	k__Bacteria; p__Bacteroidetes; c__Bacteroidia; o__Bacteroidales; f__; g__; s__	0	0	0	0	0	1	0	0	0	0
denovo816	k__Bacteria; p__Bacteroidetes; c__Bacteroidia; o__Bacteroidales; f__; g__; s__	0	0	0	0	1	0	0	0	0	0
denovo848	k__Bacteria; p__Bacteroidetes; c__Bacteroidia; o__Bacteroidales; f__; g__; s__	0	0	0	0	0	0	0	1	0	0
denovo851	k__Bacteria; p__Bacteroidetes; c__Bacteroidia; o__Bacteroidales; f__; g__; s__	0	1	0	2	0	1	0	1	0	0
denovo992	k__Bacteria; p__Bacteroidetes; c__Bacteroidia; o__Bacteroidales; f__; g__; s__	0	0	2	0	0	0	0	0	0	2
denovo1198	k__Bacteria; p__Bacteroidetes; c__Bacteroidia; o__Bacteroidales; f__[Paraprevotellaceae]	0	0	0	0	0	0	1	0	0	0
denovo1892	k__Bacteria; p__Bacteroidetes; c__Bacteroidia; o__Bacteroidales; f__[Paraprevotellaceae]	0	3	2	2	3	5	2	2	2	4
denovo2401	k__Bacteria; p__Bacteroidetes; c__Bacteroidia; o__Bacteroidales; f__[Paraprevotellaceae]	0	2	1	2	0	0	1	0	0	1
denovo2487	k__Bacteria; p__Bacteroidetes; c__Bacteroidia; o__Bacteroidales; f__[Paraprevotellaceae]	0	0	1	2	0	0	0	2	2	2
denovo2560	k__Bacteria; p__Bacteroidetes; c__Bacteroidia; o__Bacteroidales; f__[Paraprevotellaceae]	0	0	1	0	0	0	1	1	0	0
denovo3594	k__Bacteria; p__Bacteroidetes; c__Bacteroidia; o__Bacteroidales; f__[Paraprevotellaceae]	0	0	0	0	0	0	0	1	0	0
denovo3698	k__Bacteria; p__Bacteroidetes; c__Bacteroidia; o__Bacteroidales; f__[Paraprevotellaceae]	0	0	0	1	0	0	2	0	0	0
denovo4466	k__Bacteria; p__Bacteroidetes; c__Bacteroidia; o__Bacteroidales; f__[Paraprevotellaceae]	0	1	1	1	0	7	6	2	1	4
denovo4634	k__Bacteria; p__Bacteroidetes; c__Bacteroidia; o__Bacteroidales; f__[Paraprevotellaceae]	0	0	0	0	0	0	0	1	0	0
denovo4825	k__Bacteria; p__Bacteroidetes; c__Bacteroidia; o__Bacteroidales; f__[Paraprevotellaceae]	0	1	0	0	0	3	12	4	1	1
denovo5297	k__Bacteria; p__Bacteroidetes; c__Bacteroidia; o__Bacteroidales; f__[Paraprevotellaceae]	0	0	0	0	0	0	1	0	0	0
denovo5546	k__Bacteria; p__Bacteroidetes; c__Bacteroidia; o__Bacteroidales; f__[Paraprevotellaceae]	0	0	0	0	0	0	0	1	0	0
denovo5694	k__Bacteria; p__Bacteroidetes; c__Bacteroidia; o__Bacteroidales; f__[Paraprevotellaceae]	0	0	1	4	0	0	2	0	0	1
denovo5802	k__Bacteria; p__Bacteroidetes; c__Bacteroidia; o__Bacteroidales; f__[Paraprevotellaceae]	0	0	0	0	0	0	0	1	0	0
denovo6172	k__Bacteria; p__Bacteroidetes; c__Bacteroidia; o__Bacteroidales; f__[Paraprevotellaceae]	0	0	0	0	2	0	3	0	0	0
denovo6524	k__Bacteria; p__Bacteroidetes; c__Bacteroidia; o__Bacteroidales; f__[Paraprevotellaceae]	0	0	0	0	0	0	0	2	0	0
denovo682	k__Bacteria; p__Bacteroidetes; c__Bacteroidia; o__Bacteroidales; f__[Paraprevotellaceae]	0	0	0	0	0	0	1	0	0	0
denovo756	k__Bacteria; p__Bacteroidetes; c__Bacteroidia; o__Bacteroidales; f__[Paraprevotellaceae]	0	7	3	7	4	6	1	7	1	3
denovo794	k__Bacteria; p__Bacteroidetes; c__Bacteroidia; o__Bacteroidales; f__[Paraprevotellaceae]	0	0	0	0	0	0	1	0	0	0
denovo894	k__Bacteria; p__Bacteroidetes; c__Bacteroidia; o__Bacteroidales; f__[Paraprevotellaceae]	0	0	0	0	0	1	1	0	0	0
denovo1853	k__Bacteria; p__Bacteroidetes; c__Bacteroidia; o__Bacteroidales; f__[Paraprevotellaceae]; g__; s__	0	0	0	0	0	0	1	0	0	0
denovo253	k__Bacteria; p__Bacteroidetes; c__Bacteroidia; o__Bacteroidales; f__[Paraprevotellaceae]; g__; s__	1	8	11	18	12	37	74	71	26	12
denovo2860	k__Bacteria; p__Bacteroidetes; c__Bacteroidia; o__Bacteroidales; f__[Paraprevotellaceae]; g__; s__	0	4	2	2	5	1	0	2	1	2
denovo3918	k__Bacteria; p__Bacteroidetes; c__Bacteroidia; o__Bacteroidales; f__[Paraprevotellaceae]; g__; s__	0	5	1	5	0	0	0	2	1	0
denovo3999	k__Bacteria; p__Bacteroidetes; c__Bacteroidia; o__Bacteroidales; f__[Paraprevotellaceae]; g__; s__	0	0	0	0	0	0	1	0	0	0
denovo5897	k__Bacteria; p__Bacteroidetes; c__Bacteroidia; o__Bacteroidales; f__[Paraprevotellaceae]; g__; s__	0	0	0	0	0	0	0	1	0	0
denovo6018	k__Bacteria; p__Bacteroidetes; c__Bacteroidia; o__Bacteroidales; f__[Paraprevotellaceae]; g__; s__	0	0	0	0	0	0	1	0	0	0
denovo6611	k__Bacteria; p__Bacteroidetes; c__Bacteroidia; o__Bacteroidales; f__[Paraprevotellaceae]; g__; s__	0	0	0	0	0	0	0	1	0	0
denovo886	k__Bacteria; p__Bacteroidetes; c__Bacteroidia; o__Bacteroidales; f__[Paraprevotellaceae]; g__; s__	0	1	1	3	0	0	0	0	2	1
denovo1515	k__Bacteria; p__Bacteroidetes; c__Bacteroidia; o__Bacteroidales; f__[Paraprevotellaceae]; g__CF231; s__	0	4	1	10	0	0	1	3	0	6
denovo1558	k__Bacteria; p__Bacteroidetes; c__Bacteroidia; o__Bacteroidales; f__[Paraprevotellaceae]; g__CF231; s__	0	4	0	5	2	1	6	2	3	3
denovo1642	k__Bacteria; p__Bacteroidetes; c__Bacteroidia; o__Bacteroidales; f__[Paraprevotellaceae]; g__CF231; s__	0	3	11	5	6	8	9	15	5	4
denovo192	k__Bacteria; p__Bacteroidetes; c__Bacteroidia; o__Bacteroidales; f__[Paraprevotellaceae]; g__CF231; s__	0	4	0	1	0	0	0	1	0	0
denovo3361	k__Bacteria; p__Bacteroidetes; c__Bacteroidia; o__Bacteroidales; f__[Paraprevotellaceae]; g__CF231; s__	0	5	7	21	6	7	27	17	17	11
denovo3642	k__Bacteria; p__Bacteroidetes; c__Bacteroidia; o__Bacteroidales; f__[Paraprevotellaceae]; g__CF231; s__	2	5	5	20	10	7	27	12	1	8
denovo4014	k__Bacteria; p__Bacteroidetes; c__Bacteroidia; o__Bacteroidales; f__[Paraprevotellaceae]; g__CF231; s__	1	2	1	3	5	5	9	17	5	6
denovo4324	k__Bacteria; p__Bacteroidetes; c__Bacteroidia; o__Bacteroidales; f__[Paraprevotellaceae]; g__CF231; s__	0	2	0	0	0	0	0	0	0	0
denovo5122	k__Bacteria; p__Bacteroidetes; c__Bacteroidia; o__Bacteroidales; f__[Paraprevotellaceae]; g__CF231; s__	0	0	0	0	0	0	0	1	0	0
denovo516	k__Bacteria; p__Bacteroidetes; c__Bacteroidia; o__Bacteroidales; f__[Paraprevotellaceae]; g__CF231; s__	0	3	0	6	3	5	0	2	3	4
denovo5291	k__Bacteria; p__Bacteroidetes; c__Bacteroidia; o__Bacteroidales; f__[Paraprevotellaceae]; g__CF231; s__	0	0	0	0	0	0	0	1	0	0
denovo5629	k__Bacteria; p__Bacteroidetes; c__Bacteroidia; o__Bacteroidales; f__[Paraprevotellaceae]; g__CF231; s__	0	1	0	0	0	0	0	0	0	0
denovo6106	k__Bacteria; p__Bacteroidetes; c__Bacteroidia; o__Bacteroidales; f__[Paraprevotellaceae]; g__CF231; s__	0	0	0	0	0	1	2	4	0	0
denovo6139	k__Bacteria; p__Bacteroidetes; c__Bacteroidia; o__Bacteroidales; f__[Paraprevotellaceae]; g__CF231; s__	4	14	15	32	12	33	91	80	57	24
denovo6434	k__Bacteria; p__Bacteroidetes; c__Bacteroidia; o__Bacteroidales; f__[Paraprevotellaceae]; g__CF231; s__	0	11	10	5	4	9	5	9	1	9
denovo6929	k__Bacteria; p__Bacteroidetes; c__Bacteroidia; o__Bacteroidales; f__[Paraprevotellaceae]; g__CF231; s__	0	1	1	1	2	1	1	3	0	8
denovo975	k__Bacteria; p__Bacteroidetes; c__Bacteroidia; o__Bacteroidales; f__[Paraprevotellaceae]; g__CF231; s__	0	0	3	5	0	2	2	2	2	0
denovo10	k__Bacteria; p__Bacteroidetes; c__Bacteroidia; o__Bacteroidales; f__[Paraprevotellaceae]; g__YRC22; s__	0	1	0	0	0	0	0	0	0	0
denovo1068	k__Bacteria; p__Bacteroidetes; c__Bacteroidia; o__Bacteroidales; f__[Paraprevotellaceae]; g__YRC22; s__	0	1	0	0	0	0	0	0	0	0
denovo1173	k__Bacteria; p__Bacteroidetes; c__Bacteroidia; o__Bacteroidales; f__[Paraprevotellaceae]; g__YRC22; s__	0	0	0	0	0	0	2	0	0	0
denovo1189	k__Bacteria; p__Bacteroidetes; c__Bacteroidia; o__Bacteroidales; f__[Paraprevotellaceae]; g__YRC22; s__	0	1	2	0	2	2	3	0	1	2
denovo1414	k__Bacteria; p__Bacteroidetes; c__Bacteroidia; o__Bacteroidales; f__[Paraprevotellaceae]; g__YRC22; s__	0	0	0	1	0	0	0	0	0	0
denovo150	k__Bacteria; p__Bacteroidetes; c__Bacteroidia; o__Bacteroidales; f__[Paraprevotellaceae]; g__YRC22; s__	0	0	0	0	0	0	1	0	0	0
denovo1655	k__Bacteria; p__Bacteroidetes; c__Bacteroidia; o__Bacteroidales; f__[Paraprevotellaceae]; g__YRC22; s__	0	1	0	2	0	0	0	0	0	0
denovo172	k__Bacteria; p__Bacteroidetes; c__Bacteroidia; o__Bacteroidales; f__[Paraprevotellaceae]; g__YRC22; s__	0	0	0	0	0	0	0	1	0	0
denovo1837	k__Bacteria; p__Bacteroidetes; c__Bacteroidia; o__Bacteroidales; f__[Paraprevotellaceae]; g__YRC22; s__	0	0	0	0	0	0	0	2	0	0
denovo1851	k__Bacteria; p__Bacteroidetes; c__Bacteroidia; o__Bacteroidales; f__[Paraprevotellaceae]; g__YRC22; s__	0	0	0	0	1	0	0	0	0	0
denovo1897	k__Bacteria; p__Bacteroidetes; c__Bacteroidia; o__Bacteroidales; f__[Paraprevotellaceae]; g__YRC22; s__	0	0	1	0	0	0	0	1	0	0
denovo1993	k__Bacteria; p__Bacteroidetes; c__Bacteroidia; o__Bacteroidales; f__[Paraprevotellaceae]; g__YRC22; s__	0	0	0	0	0	0	0	0	0	1
denovo2014	k__Bacteria; p__Bacteroidetes; c__Bacteroidia; o__Bacteroidales; f__[Paraprevotellaceae]; g__YRC22; s__	0	32	12	16	3	5	6	3	0	12
denovo2113	k__Bacteria; p__Bacteroidetes; c__Bacteroidia; o__Bacteroidales; f__[Paraprevotellaceae]; g__YRC22; s__	0	1	0	0	0	0	0	0	0	0
denovo2212	k__Bacteria; p__Bacteroidetes; c__Bacteroidia; o__Bacteroidales; f__[Paraprevotellaceae]; g__YRC22; s__	0	0	0	0	0	0	1	0	0	0
denovo2427	k__Bacteria; p__Bacteroidetes; c__Bacteroidia; o__Bacteroidales; f__[Paraprevotellaceae]; g__YRC22; s__	0	1	0	0	0	0	0	0	0	0
denovo2432	k__Bacteria; p__Bacteroidetes; c__Bacteroidia; o__Bacteroidales; f__[Paraprevotellaceae]; g__YRC22; s__	0	0	0	0	0	0	1	0	0	0
denovo2573	k__Bacteria; p__Bacteroidetes; c__Bacteroidia; o__Bacteroidales; f__[Paraprevotellaceae]; g__YRC22; s__	0	0	0	0	0	0	1	1	0	0
denovo258	k__Bacteria; p__Bacteroidetes; c__Bacteroidia; o__Bacteroidales; f__[Paraprevotellaceae]; g__YRC22; s__	3	23	23	89	14	36	83	115	91	84
denovo2648	k__Bacteria; p__Bacteroidetes; c__Bacteroidia; o__Bacteroidales; f__[Paraprevotellaceae]; g__YRC22; s__	0	0	0	0	0	1	0	0	1	0
denovo2678	k__Bacteria; p__Bacteroidetes; c__Bacteroidia; o__Bacteroidales; f__[Paraprevotellaceae]; g__YRC22; s__	0	0	0	2	0	0	0	0	1	0
denovo270	k__Bacteria; p__Bacteroidetes; c__Bacteroidia; o__Bacteroidales; f__[Paraprevotellaceae]; g__YRC22; s__	0	0	0	0	0	0	1	0	0	0
denovo2706	k__Bacteria; p__Bacteroidetes; c__Bacteroidia; o__Bacteroidales; f__[Paraprevotellaceae]; g__YRC22; s__	0	1	2	4	5	34	98	79	27	2
denovo2720	k__Bacteria; p__Bacteroidetes; c__Bacteroidia; o__Bacteroidales; f__[Paraprevotellaceae]; g__YRC22; s__	0	0	0	0	0	0	0	1	0	0
denovo2763	k__Bacteria; p__Bacteroidetes; c__Bacteroidia; o__Bacteroidales; f__[Paraprevotellaceae]; g__YRC22; s__	0	2	1	3	0	1	1	0	0	0
[truncated: 5,170 more rows]
